# Supplementary material for: Profiling of Small Molecular Metabolites in Nostoc flagelliforme during Periodic Desiccation
Source: Mar Drugs. 2019 May 18;17(5):298. doi: 10.3390/md17050298 (PMC6562405; doi:10.3390/md17050298)
Supplement: Supplementary file 1 [file marinedrugs-17-00298-s001.zip]

Archive with 1 entries (1 files):
- marinedrugs-494091-supplementary.xlsx
