# Supplementary material for: Profiling of Small Molecular Metabolites in Nostoc flagelliforme during Periodic Desiccation
Source: Mar Drugs. 2019 May 18;17(5):298. doi: 10.3390/md17050298 (PMC6562405; doi:10.3390/md17050298)
Supplement: Supplementary file 1 [file marinedrugs-17-00298-s001.zip › marinedrugs-494091-supplementary.xlsx]

## Sheet: Table
Supplementary Tables
Table S1	The metabolies detected in both positive and negative modes
Table S2	The list of differential metabolites between S2 and S1
Table S3	The list of differential metabolites between S2 and S3
Table S4	The list of differential metabolites between S3 and S1

## Sheet: Table S1
No.	METLINID	Mass	Name	Formula	CAS
1	64116	742.517	(2'S)-Deoxymyxol 2'-(2,4-di-O-methyl-α-L-fucoside)	C48H70O6	NA
2	42262	448.335	(24R)-25-fluoro-1α,24-dihydroxy-24-methylvitamin D3 / (24R)-25-fluoro-1α,24-dihydroxy-24-methylcholecalciferol	C28H45FO3	NA
3	84221	626.403	(25R)-5alpha-spirostan-3beta,6alpha,23S-triol 6-O-beta-D-glucopyranoside	C34H58O10	NA
4	985096	676.403	(2S,3R)-2,3,4-Trihydroxybutyl 4,6-di-O-acetyl-2-O-hexanoyl-3-O-tetradecanoyl-?-D-mannopyranoside	C34H60O13	NA
5	53881	542.433	(5-D-ribonyl)hopane	C35H58O4	NA
6	65579	354.089	(S)-N-[3-(3,4-Methylenedioxyphenyl)-2-(mercaptomethyl)-1-oxoprolyl]glycine	C15H18N2O6S	NA
7	95303	676.367	(S)-Nerolidol 3-O-[a-L-Rhamnopyranosyl-(1->4)-a-L-rhamnopyranosyl-(1->2)-b-D-glucopyranoside]	C33H56O14	NA
8	24068	509.348	1-heptadecanoyl-sn-glycero-3-phosphocholine	C25H52NO7P	50930-23-9
9	46631	772.446	1-hexadecanyl-2-((2'-alpha-glucosyl)-beta-glucosyl)-3-beta-xylosyl-sn-glycerol	C36H68O17	NA
10	1	519.332	1-Linoleoylglycerophosphocholine	C26H50NO7P	15895-41-7
11	70912	459.387	1'H-5alpha-Cholest-2-eno[3,2-b]indole	C33H49N	NA
12	985064	586.423	12-Deoxyphorbol 13-palmitate; (1aR,1bS,4aR,7bR,8R,9aS)-4a,7b-Dihydroxy-3-(hydroxymethyl)-1,1,6,8-tetramethyl-5-oxo-1,1a,1b,4,4a,5,7a,7b,8,9-decahydro-9aH-cyclopropa[3,4]benzo[1,2-e]azulen-9a-yl palmitate	C36H58O6	NA
13	91522	593.162	2-Decarboxyphyllocactin	C26H29N2O14	NA
14	87362	326.192	2-Dodecylbenzenesulfonic acid	C18H30O3S	NA
15	35406	174.126	2-hydroxy pelargonic acid	C9H18O3	NA
16	35744	270.219	2-keto palmitic acid	C16H30O3	NA
17	34726	198.162	2-lauroleic acid	C12H22O2	NA
18	91153	482.412	24-Methylcycloart-23-en-3beta-yl acetate	C33H54O2	24278-47-5
19	41981	386.318	25-hydroxy-3-deoxy-2-oxavitamin D3 / 25-hydroxy-3-deoxy-2-oxacholecalciferol	C26H42O2	NA
20	69244	286.251	3-Hydroxy-palmitic acid methyl ester	C17H34O3	51883-36-4
21	53887	544.449	31-hydroxy-32,35-anhydrobacteriohopanetetrol	C35H60O4	NA
22	35610	328.298	3R-hydroxy-eicosanoic acid	C20H40O3	NA
23	90194	640.449	6-Geranylgeranyl 8'-methyl 6,8'-diapocarotene-6,8'-dioate	C43H60O4	247030-33-7
24	2117	565.165	7-Hydroxyprochlorperazine glucuronide	C26H32ClN3O7S	66414-27-5
25	66541	579.138	7-Methoxypradimicinone II	C29H25NO12	NA
26	71776	896.513	Akeboside Ste	C47H76O16	NA
27	93066	904.503	Alliosterol 1-(4''-galactosylrhamnoside) 16-galactoside	C45H76O18	289690-79-5
28	93065	742.45	Alliosterol 1-rhamnoside 16-galactoside	C39H66O13	289690-78-4
29	93646	570.174	Apiumoside	C29H30O12	73485-93-5
30	71069	756.345	Ascidiacyclamide	C36H52N8O6S2	86701-12-4
31	71422	841.498	Azaspiracid	C47H71NO12	214899-21-5
32	92960	843.477	Azaspiracid 4	C46H69NO13	NA
33	53874	589.471	bacteriohopane-32,33, 34-triol-35-carbamate	C36H63NO5	NA
34	53864	546.465	bacteriohopane-32,33,34,35-tetrol	C35H62O4	NA
35	44980	661.478	C-12 NBD-dihydro-Ceramide	C36H63N5O6	474943-05-0
36	95271	588.418	Caffeoylcycloartenol	C39H56O4	75884-34-3
37	73492	624.351	Caribenolide I	C33H52O11	NA
38	102971	553.507	Cer(d14:1(4E)/20:0(2OH))	C34H67NO4	NA
39	203	449.314	Chenodeoxycholic acid glycine conjugate	C26H43NO5	640-79-9
40	71061	837.466	Chivosazole C	C47H67NO12	NA
41	46919	652.164	Cyanidin 3-(6''-acetylglucoside)-5-glucoside	C29H32O17	NA
42	93097	844.482	Cyclopassifloside III	C43H72O16	292167-40-9
43	63712	887.488	Demethylmacrocin	C44H73NO17	NA
44	98380	548.444	DG(13:0/18:3(9Z,12Z,15Z)/0:0)[iso2]	C34H60O5	NA
45	98387	572.444	DG(13:0/20:5(5Z,8Z,11Z,14Z,17Z)/0:0)[iso2]	C36H60O5	NA
46	58652	562.46	DG(14:0/18:3(6Z,9Z,12Z)/0:0)	C35H62O5	NA
47	58662	586.46	DG(14:0/20:5(5Z,8Z,11Z,14Z,17Z)/0:0)	C37H62O5	NA
48	58698	610.46	DG(14:1(9Z)/22:6(4Z,7Z,10Z,13Z,16Z,19Z)/0:0)	C39H62O5	NA
49	4282	588.475	DG(17:2(9Z,12Z)/17:2(9Z,12Z)/0:0)	C37H64O5	NA
50	2072	782.445	dihydrodigoxin	C41H66O14	1241013
51	72595	215.152	Ethyl 3-(N-butylacetamido)propionate	C11H21NO3	52304-36-6
52	83803	1009.71	FMC-6(d18:1/22:0(2-OH))	C56H99NO14	NA
53	3685	658.423	Fucoxanthin	C42H58O6	3351-86-8
54	45501	705.394	Fumonisin B2	C34H59NO14	116355-84-1
55	53925	689.399	Fumonisin B4	C34H59NO13	NA
56	53930	675.383	Fumonisin C4	C33H57NO13	NA
57	71467	550.19	Genipin 1-beta-gentiobioside	C23H34O15	29307-60-6
58	95528	680.398	Gingerglycolipid C	C33H60O14	35949-86-1
59	89414	812.48	Glabrin C	C41H64N8O9	NA
60	93070	810.477	Goyaglycoside g	C43H70O14	333333-14-5
61	86195	519.174	Gravacridonetriol glucoside	C25H29NO11	59086-96-3
62	94106	946.55	Gynosaponin S	C48H82O18	80321-69-3
63	93737	594.392	Hericenone E	C37H54O6	137592-05-3
64	85782	230.127	Hydroxyprolyl-Valine	C10H18N2O4	NA
65	880	860.492	Ivermectin B1b	C47H72O14	70209-81-3
66	86796	695.368	Jubanine A	C40H49N5O6	60375-07-7
67	84154	595.408	Jurubine	C33H57NO8	NA
68	47515	588.127	Kolaflavanone	C31H24O12	NA
69	62019	260.137	L-gamma-glutamyl-L-isoleucine	C11H20N2O5	NA
70	68997	244.179	Leucyl-leucine	C12H24N2O3	2883-36-5
71	85572	527.155	Lumefantrine	C30H32Cl3NO	82186-77-4
72	61709	575.395	LysoPC(22:2(13Z,16Z))	C30H58NO7P	NA
73	85863	247.153	Lysyl-Threonine	C10H21N3O4	NA
74	43446	268.204	Methoprene acid	C16H28O3	53092-52-7
75	62329	380.293	MG(0:0/20:3(11Z,14Z,17Z)/0:0)	C23H40O4	NA
76	62341	442.402	MG(0:0/24:0/0:0)	C27H54O4	NA
77	69367	827.504	Mycobactin S	C44H69N5O10	26769-11-9
78	41435	746.476	Myxol glycoside/ (Myxoxanthophyll)	C46H66O8	NA
79	64572	551.153	N-Acetyl-N6,N6,O-tridemethylpuromycin-5'-phosphate	C21H26N7O9P	NA
80	89878	278.094	N-gamma-L-Glutamyl-L-methionine	C10H18N2O5S	17663-87-5
81	65467	197.178	N-methylundec-10-enamide	C12H23NO	NA
82	75474	429.324	N-oleoyl phenylalanine	C27H43NO3	NA
83	75491	387.281	N-palmitoyl methionine	C21H41NO3S	NA
84	75517	421.33	N-stearoyl histidine	C24H43N3O3	NA
85	41458	660.403	Neurosporaxanthin β-D-glucopyranoside	C41H56O7	NA
86	41474	582.392	OH-Diaponeurosporene glucoside ester	C36H54O6	NA
87	44103	687.419	OLEANDOMYCIN	C35H61NO12	3922-90-5
88	69741	1134.63	OM-174	C52H100N2O20P2	NA
89	81226	640.41	PA(12:0/20:4(5Z,8Z,11Z,14Z))	C35H61O8P	NA
90	81411	738.52	PA(17:0/22:4(7Z,10Z,13Z,16Z))	C42H75O8P	NA
91	81812	768.473	PA(20:4(5Z,8Z,11Z,14Z)/22:6(4Z,7Z,10Z,13Z,16Z,19Z))	C45H69O8P	NA
92	82349	490.306	PA(22:2(13Z,16Z)/0:0)	C25H47O7P	NA
93	82148	578.431	PA(O-16:0/12:0)	C31H63O7P	NA
94	82246	616.447	PA(P-16:0/15:1(9Z))	C34H65O7P	NA
95	39251	751.515	PC(14:0/20:5(5Z,8Z,11Z,14Z,17Z))[U]	C42H74NO8P	NA
96	39288	755.547	PC(15:0/19:3(9Z,12Z,15Z))[U]	C42H78NO8P	NA
97	39290	767.547	PC(15:0/20:4(5Z,8Z,11Z,14Z))[U]	C43H78NO8P	NA
98	59401	765.531	PC(15:0/20:5(5Z,8Z,11Z,14Z,17Z))	C43H76NO8P	NA
99	59406	793.562	PC(15:0/22:5(4Z,7Z,10Z,13Z,16Z))	C45H80NO8P	NA
100	39353	769.562	PC(16:0/19:3(9Z,12Z,15Z))[U]	C43H80NO8P	NA
101	39120	781.562	PC(16:0/20:4(5Z,8Z,11Z,14Z))	C44H80NO8P	NA
102	39373	779.547	PC(16:0/20:5(5E,8E,11E,14E,17E))[U]	C44H78NO8P	NA
103	39657	591.39	PC(18:1(9Z)/4:0)	C30H58NO8P	NA
104	59628	801.531	PC(18:3(6Z,9Z,12Z)/20:5(5Z,8Z,11Z,14Z,17Z))	C46H76NO8P	NA
105	40323	607.458	PC(24:0/0:0)	C32H66NO7P	NA
106	40050	739.552	PC(O-14:0/20:4(5Z,8Z,11Z,14Z))	C42H78NO7P	NA
107	103117	716.547	PE-Cer(d15:2(4E,6E)/22:0(2OH))	C39H77N2O7P	NA
108	3865	753.531	PE(17:0/20:4(5Z,8Z,11Z,14Z))	C42H76NO8P	NA
109	40444	741.531	PE(18:0/18:3(9Z,12Z,15Z))[U]	C41H76NO8P	NA
110	40493	791.547	PE(18:0/22:6(4Z,7Z,10Z,13Z,16Z,19Z))	C45H78NO8P	NA
111	40778	479.301	PE(18:1(9Z)/0:0)	C23H46NO7P	89576-29-4
112	40414	739.515	PE(18:2(9Z,12Z)/18:2(9Z,12Z))[U]	C41H74NO8P	NA
113	60551	785.5	PE(18:3(6Z,9Z,12Z)/22:6(4Z,7Z,10Z,13Z,16Z,19Z))	C45H72NO8P	NA
114	46708	775.552	PE(P-18:0/22:6(4Z,7Z,10Z,13Z,16Z,19Z))	C45H78NO7P	NA
115	46780	664.164	Pelargonidin 3-O-[2-O-(beta-D-xylopyranosyl)-6-O-(methyl-malonyl)-bata-D-galactopyranoside]	C30H32O17	NA
116	78881	686.416	PG(12:0/18:4(6Z,9Z,12Z,15Z))	C36H63O10P	NA
117	78911	728.463	PG(13:0/20:4(5Z,8Z,11Z,14Z))	C39H69O10P	NA
118	79102	806.51	PG(17:1(9Z)/22:6(4Z,7Z,10Z,13Z,16Z,19Z))	C45H75O10P	NA
119	79132	804.494	PG(17:2(9Z,12Z)/22:6(4Z,7Z,10Z,13Z,16Z,19Z))	C45H73O10P	NA
120	80011	538.327	PG(20:1(11Z)/0:0)	C26H51O9P	NA
121	40882	828.492	PGP(16:0/18:1(9Z))	C40H78O13P2	NA
122	80039	752.448	PI(12:0/16:1(9Z))	C37H69O13P	NA
123	80053	800.448	PI(12:0/20:5(5Z,8Z,11Z,14Z,17Z))	C41H69O13P	NA
124	80057	830.495	PI(12:0/22:4(7Z,10Z,13Z,16Z))	C43H75O13P	NA
125	80913	750.432	PI(14:1(9Z)/14:1(9Z))	C37H67O13P	NA
126	80128	852.479	PI(14:1(9Z)/22:6(4Z,7Z,10Z,13Z,16Z,19Z))	C45H73O13P	NA
127	80145	842.495	PI(15:0/20:5(5Z,8Z,11Z,14Z,17Z))	C44H75O13P	NA
128	61164	808.51	PI(16:0/16:1(9Z))	C41H77O13P	NA
129	80266	898.557	PI(17:1(9Z)/22:4(7Z,10Z,13Z,16Z))	C48H83O13P	NA
130	81182	592.265	PI(18:4(6Z,9Z,12Z,15Z)/0:0)	C27H45O12P	NA
131	80431	850.463	PI(18:4(6Z,9Z,12Z,15Z)/18:4(6Z,9Z,12Z,15Z))	C45H71O13P	NA
132	80499	926.588	PI(19:1(9Z)/22:4(7Z,10Z,13Z,16Z))	C50H87O13P	NA
133	80500	922.557	PI(19:1(9Z)/22:6(4Z,7Z,10Z,13Z,16Z,19Z))	C50H83O13P	NA
134	80547	936.573	PI(20:1(11Z)/22:6(4Z,7Z,10Z,13Z,16Z,19Z))	C51H85O13P	NA
135	80577	938.588	PI(20:2(11Z,14Z)/22:4(7Z,10Z,13Z,16Z))	C51H87O13P	NA
136	80578	934.557	PI(20:2(11Z,14Z)/22:6(4Z,7Z,10Z,13Z,16Z,19Z))	C51H83O13P	NA
137	81188	652.359	PI(22:2(13Z,16Z)/0:0)	C31H57O12P	NA
138	80990	782.531	PI(O-16:0/15:0)	C40H79O12P	NA
139	81079	738.468	PI(P-16:0/12:0)	C37H71O12P	NA
140	81089	804.515	PI(P-16:0/17:2(9Z,12Z))	C42H77O12P	NA
141	95918	510.153	Piperenol A triacetate	C27H26O10	134476-92-9
142	68190	576.127	Proanthocyanidin A2	C30H24O12	41743-41-3
143	96466	644.397	Prostaglandin A2-biotin	C35H56N4O5S	NA
144	3870	637.395	PS(12:0/13:0)	C31H60NO10P	NA
145	77711	665.427	PS(12:0/15:0)	C33H64NO10P	NA
146	77720	699.411	PS(12:0/18:4(6Z,9Z,12Z,15Z))	C36H62NO10P	NA
147	77726	727.442	PS(12:0/20:4(5Z,8Z,11Z,14Z))	C38H66NO10P	NA
148	78583	675.411	PS(14:1(9Z)/14:1(9Z))	C34H62NO10P	NA
149	77795	753.458	PS(14:1(9Z)/20:4(5Z,8Z,11Z,14Z))	C40H68NO10P	NA
150	77822	801.552	PS(15:0/22:2(13Z,16Z))	C43H80NO10P	NA
151	77864	815.568	PS(16:0/22:2(13Z,16Z))	C44H82NO10P	NA
152	78054	803.474	PS(18:3(6Z,9Z,12Z)/20:5(5Z,8Z,11Z,14Z,17Z))	C44H70NO10P	NA
153	78105	775.442	PS(18:4(6Z,9Z,12Z,15Z)/18:4(6Z,9Z,12Z,15Z))	C42H66NO10P	NA
154	78503	855.505	PS(22:6(4Z,7Z,10Z,13Z,16Z,19Z)/20:4(5Z,8Z,11Z,14Z))	C48H74NO10P	NA
155	78504	853.489	PS(22:6(4Z,7Z,10Z,13Z,16Z,19Z)/20:5(5Z,8Z,11Z,14Z,17Z))	C48H72NO10P	NA
156	78657	741.495	PS(O-16:0/18:4(6Z,9Z,12Z,15Z))	C40H72NO9P	NA
157	78755	739.479	PS(P-16:0/18:4(6Z,9Z,12Z,15Z))	C40H70NO9P	NA
158	65386	544.142	Scytonemin	C36H20N2O4	NA
159	68609	883.493	Solasonine	C45H73NO16	19121-58-5
160	87646	594.45	Squamocin B	C35H62O7	159934-23-3
161	94139	626.388	Sucrose monostearate	C30H58O13	25168-73-4
162	57788	872.404	thevetin A	C42H64O19	NA
163	63223	621.061	UDP-N-acetyl-D-mannosaminouronate	C17H25N3O18P2	NA
164	3113	576.17	Zuclopenthixol glucuronide	C28H33ClN2O7S	21642-96-6
165	35417	216.173	α-hydroxy lauric acid	C12H24O3	NA

## Sheet: Table S2
No.	m/z	RT(min)	Adduct	METLINID	Mass	ΔPPM	Name	Formula	CAS	VIP(1&2)	p(1&2)	FC(1&2)(2/1)	1-1.mzdata	1-2.mzdata	1-3.mzdata	1-4.mzdata	1-5.mzdata	1-6.mzdata	1-7.mzdata	1-8.mzdata	2-1.mzdata	2-2.mzdata	2-3.mzdata	2-4.mzdata	2-5.mzdata	2-6.mzdata	2-7.mzdata	2-8.mzdata
1	175.115	0.663072	[M+H]+	94038	174.108	2	Hexanethioic acid S-propyl ester	C9H18OS	2432-78-2	1.08895	1.73481e-06	0.104979	0.176871	0.159738	0.216523	0.24051	0.220825	0.184594	0.252207	0.157716	0.0220557	0.0179286	0.0279305	0.0117623	0.0198627	0.0220823	0.0219415	0.0253453
2	404.105	0.71866	[M+FA-H]-	69160	359.107	1	Quinoline-3-carboxamides	C21H14FN3O2		2.91268	6.97514e-06	0.527385	6.72718	7.71724	10.4944	9.17456	7.68682	8.22865	8.53826	7.18868	3.20161	4.7149	6.33797	3.07015	3.76761	4.71606	4.27573	4.59458
3	387.114	0.71886	[M+FA-H]-	137	342.116	0	Sucrose	C12H22O11	57-50-1	1.6624	0.00130458	0.508452	1.59174	1.99506	4.309	3.87983	3.26369	3.30376	3.6201	2.83921	0.631526	1.55618	2.55621	1.19822	1.46949	1.86614	1.54383	1.78922
4	365.101	0.725008	[M+Na]+	267	342.116	12	D-Lactose	C12H22O11	63-42-3	1.34666	2.56029e-08	0.412906	0.387988	0.450053	0.515745	0.532533	0.516885	0.470881	0.508237	0.440432	0.174694	0.2039	0.288997	0.117934	0.161161	0.241654	0.187012	0.203084
5	360.145	0.729264	[M+H]+	72408	359.132	15	Clethodim	C17H26ClNO3S	99129-21-2	1.34926	1.54929e-09	0.462406	0.472992	0.504744	0.565796	0.503776	0.509732	0.509944	0.543139	0.504461	0.215153	0.265337	0.31486	0.145841	0.217213	0.264372	0.229914	0.249918
6	539.138	0.743383	[M+FA-H]-	66026	494.132	16	N-Adenylyl-L-phenylalanine	C19H23N6O8P		1.61515	0.00330986	0.486854	1.48965	1.56745	3.35804	3.2004	3.5452	4.18063	3.23036	2.22132	0.727432	1.52918	1.84828	0.771395	1.36442	1.70264	1.80258	1.35096
7	377.086	0.75202	[M-H]-	984989	378.095	4	Geshoidin	C18H18O9		3.05283	0.01224	0.560189	6.22932	7.44546	18.7506	16.0754	17.2671	17.8573	15.2836	9.88611	3.87818	7.80387	12.26	4.86753	6.71069	9.10922	8.38806	7.92813
8	685.197	0.768576	[M+FA-H]-	68357	640.2	2	Plantamajoside	C29H36O16	104777-68-6	2.4377	0.0450626	1.44428	5.54048	6.16715	13.8669	12.804	13.4931	12.7759	12.3388	8.06356	8.63896	16.284	23.7703	8.59633	14.6439	18.5765	16.274	16.0516
9	811.272	0.772524	[M+FA-H]-	985408	766.268	6	4-(4-{4-[(6-O-Acetyl-?-D-glucopyranosyl)oxy]-3-methoxyphenyl}tetrahydro-1H,3H-furo[3,4-c]furan-1-yl)-2-methoxyphenyl 6-O-acetyl-?-D-glucopyranoside	C36H46O18		1.34179	0.00525729	1.75357	0.739281	0.932376	1.76099	1.82649	1.45387	1.36321	1.68143	1.49407	1.34971	2.17272	3.6563	1.65276	2.22433	2.88854	2.7777	3.00865
10	649.22	0.777352	[M-H]-	47863	650.221	9	5-Hydroxy-7,3',4'-trimethoxy-8-methylisoflavone 5-O-neohesperidoside	C31H38O15		1.33307	0.00543492	1.66909	0.850327	1.073	2.00264	2.13247	1.67999	1.55848	1.94028	1.74181	1.52637	2.34727	4.08683	1.82595	2.59059	3.00181	3.06664	3.21765
11	495.308	0.807333	[M+H]+	84126	494.303	5	Norselic acid E	C31H42O5		1.3666	0.000204765	2.25513	0.140809	0.221731	0.272078	0.272068	0.279901	0.249725	0.333051	0.293732	0.642392	0.525944	0.709553	0.285258	0.571045	0.517587	0.716702	0.684074
12	248.157	0.915471	[M+H]+	85863	247.153	15	Lysyl-Threonine	C10H21N3O4		2.96483	0.00979767	1.31043	5.64916	6.43091	7.02725	7.06086	6.92794	5.85232	7.54718	6.72404	8.82529	8.75749	11.3377	4.78951	8.0975	9.18304	9.60474	9.14508
13	712.216	1.12023	[M+FA-H]-	1971	667.223	8	7-Hydroxypipotiazine glucuronide	C30H41N3O10S2		1.54609	0.0167957	1.51239	1.69218	2.18171	4.18594	3.89984	3.67419	3.51728	3.72975	2.7318	3.34943	4.69466	7.57772	2.68564	4.72935	5.28539	5.2579	5.15618
14	874.268	1.12444	[M+FA-H]-	69041	829.261	10	Aromatized deshydroxy-C-1027 chromophore	C43H44ClN3O12		1.60135	0.0111391	1.53211	1.77426	2.27571	4.00349	3.88823	3.68483	3.45386	3.57628	2.57996	3.443	4.80972	7.39364	2.69466	4.58227	5.35565	5.23451	5.15186
15	755.336	1.29491	[M-H]-	71069	756.345	2	Ascidiacyclamide	C36H52N8O6S2	86701-12-4	1.71953	0.0192475	1.50863	1.87288	2.86361	5.55733	4.79428	4.54797	4.65162	4.60783	3.573	4.39286	5.86989	9.41366	3.08405	6.31662	6.43881	6.67323	6.79401
16	252.105	1.34774	[M+H]+	3381	251.101	9	Muramic acid	C9H17NO7	1114-41-6	1.96292	7.54184e-06	0.302786	0.649111	1.20332	0.84463	1.00054	1.0191	0.793962	0.900175	0.671924	0.310243	0.211498	0.348557	0.118465	0.205292	0.377961	0.319632	0.252909
17	473.207	1.512	[M+Na]+	71509	450.225	15	Nigakilactone E	C24H34O8	28360-79-4	2.46882	9.93114e-05	1.76272	0.960695	1.07528	1.59051	1.5912	1.57376	1.56664	1.47295	1.59178	2.44959	2.49422	3.02083	1.42106	2.33929	2.65599	2.68979	3.06445
18	237.107	1.51355	[M+H]+	58373	236.102	9	S-aminomethyldihydrolipoamide	C9H20N2OS2		1.08048	0.000470946	1.53297	0.332466	0.346212	0.451021	0.43999	0.452211	0.416795	0.434802	0.457755	0.629526	0.649074	0.793641	0.364685	0.571184	0.692894	0.668819	0.7369
19	471.199	1.54105	[M+FA-H]-	5925	426.202	3	Dolichyl phosphate D-mannose	C18H35O9P		2.05692	0.0105867	1.51162	2.8293	3.21773	7.33482	6.4789	6.74145	6.52469	5.43953	4.50552	5.85548	8.34112	11.5053	5.06115	7.62416	8.68228	8.48253	9.55628
20	152.054	1.71404	[M+H]+	315	151.049	18	Guanine	C5H5N5O	73-40-5	1.12189	5.79487e-07	0.207882	0.190673	0.287822	0.254496	0.28423	0.288276	0.206	0.231898	0.202483	0.054083	0.0391809	0.065379	0.0227072	0.0424399	0.0654331	0.0671547	0.0481347
21	247.125	2.23567	[M+H]+	62020	246.122	16	L-gamma-glutamyl-L-valine	C10H18N2O5		1.56602	3.74072e-08	0.391277	0.519201	0.577622	0.639344	0.666946	0.656844	0.670152	0.565278	0.706243	0.255856	0.219389	0.335509	0.102758	0.208833	0.207032	0.311902	0.315742
22	245.114	2.25074	[M-H]-	62015	246.122	0	L-beta-aspartyl-L-leucine	C10H18N2O5		1.50471	3.66754e-05	0.366675	1.05369	1.18092	2.09486	1.96013	1.89451	1.95171	1.58323	1.4847	0.438284	0.609103	0.937623	0.277295	0.540339	0.500222	0.766746	0.771868
23	276.103	2.45484	[M+Na]+	68826	253.114	2	Fenothiocarb	C13H19NO2S	62850-32-2	1.25043	0.0010012	8.24952	0.0225748	0.0321808	0.0438849	0.0398941	0.048018	0.0419846	0.0416969	0.0376602	0.198178	0.208208	0.553374	0.101203	0.292796	0.366825	0.386963	0.432432
24	298.093	4.06697	[M+Na]+	6339	275.102	5	Ethenodeoxyadenosine	C12H13N5O3	68498-25-9	3.42708	1.56282e-05	17.8736	0.0810988	0.10964	0.11155	0.121505	0.116972	0.0966193	0.117921	0.111435	1.92964	1.86669	2.77254	0.997439	1.71682	2.17606	2.04631	1.98632
25	224.124	4.09141	[M+H]+	69542	223.121	16	beta-Butoxyethyl nicotinate	C12H17NO3	13912-80-6	2.87103	1.80534e-10	0.190627	1.41017	1.41543	1.61138	1.66757	1.75502	1.42551	1.48334	1.36437	0.268726	0.271926	0.435063	0.141696	0.2532	0.368328	0.284436	0.289464
26	370.169	4.2086	[M+H]+	67702	369.158	11	Fumaricine	C21H23NO5	24181-77-9	1.82976	5.75084e-07	0.116713	0.476255	0.564558	0.680114	0.603714	0.519098	0.427021	0.642212	0.663779	0.0777318	0.0557553	0.0858088	0.0280726	0.059655	0.0687862	0.0843037	0.0740538
27	739.332	4.20913	[M+Na]+	41415	716.336	9	4-Ketonostoxanthin 3-sulfate	C40H53NaO8S		1.09508	3.33443e-06	0.0271459	0.109851	0.163095	0.22646	0.191147	0.197775	0.208346	0.174341	0.232214	0.0074689	0.0034292	0.00537096	0.00147128	0.00442866	0.00388008	0.00809973	0.00665773
28	737.325	4.2092	[M+FA-H]-	92095	692.326	1	Pisumoside B	C32H52O16	333334-43-3	1.56341	2.94711e-05	0.0756675	0.661687	0.854308	1.71479	1.18917	1.27191	1.2773	1.21072	0.992846	0.0680821	0.0839666	0.128905	0.0418978	0.0863493	0.0931842	0.0938803	0.0978104
29	259.13	4.22749	[M-H]-	62019	260.137	0	L-gamma-glutamyl-L-isoleucine	C11H20N2O5		2.60553	3.01957e-05	0.280017	2.64858	2.93127	5.25414	5.30141	4.76243	4.98736	4.05078	3.77458	0.98009	1.19338	1.82178	0.546485	1.05003	1.03292	1.39684	1.41798
30	293.114	4.47922	[M-H]-	5573	294.122	0	Glutamylphenylalanine	C14H18N2O5		1.02913	1.07841e-05	0.163046	0.357702	0.377882	0.653231	0.672816	0.639436	0.65051	0.513461	0.5005	0.0711317	0.0874158	0.134388	0.0391331	0.0733269	0.0694162	0.113833	0.123138
31	212.102	5.64263	[M+Na]+	46	189.111	7	L-Homocitrulline	C7H15N3O3	1190-49-4	1.25994	5.15817e-14	0.113803	0.269326	0.264521	0.267616	0.250481	0.274711	0.236419	0.301161	0.25303	0.0385565	0.0414973	0.0307815	0.0124768	0.022002	0.0167446	0.038784	0.0401079
32	468.239	6.02233	[M+H]+	78859	467.228	6	PS(14:1(9Z)/0:0)	C20H38NO9P		1.35943	0.00512739	0.750459	1.99329	1.73348	1.70184	1.64209	1.55106	1.45824	1.6316	1.38807	1.34994	1.42068	1.71651	0.741049	1.05377	1.35703	1.10928	1.08251
33	354.247	6.21904	[M+H]+	66780	353.236	11	Levomethadyl acetate	C23H31NO2	1477-40-3	1.46268	0.000423788	4.98909	0.0514885	0.0798354	0.143066	0.0660676	0.10952	0.121785	0.101444	0.0680593	0.412319	0.354557	0.67941	0.372473	0.333191	0.717832	0.256247	0.572216
34	292.092	6.31263	[M+Na]+	2909	269.103	2	p-Hydroxytriamterene	C12H11N7O	1226-52-4	2.23229	4.31051e-12	0.252352	0.85392	0.982414	1.04634	0.981692	1.07357	1.05812	0.980068	0.958003	0.256439	0.263527	0.352563	0.127607	0.219116	0.322555	0.232779	0.22761
35	312.109	6.35913	[M+H]+	63629	311.101	3	Taxiphyllin	C14H17NO7	21401-21-8	1.67256	0.0112285	1.96116	0.82206	0.638401	0.430806	0.605857	0.711593	0.538566	0.925245	0.540369	1.034	1.4294	1.54779	0.449631	1.03854	2.18361	0.962916	1.57742
36	327.218	6.59701	[M-H]-	74453	328.225	0	9-hydroperoxy-12,13-epoxy-10-octadecenoic acid	C18H32O5		1.19282	4.15305e-05	0	0.327602	0.397523	0.800388	0.786214	0.853187	0.654138	0.638552	0.506228	0	0	0	0	0	0	0	0
37	224.072	6.82305	[M-H]-	93299	225.079	0	6-Methoxy-9H-carbazole-3-carboxaldehyde	C14H11NO2	107816-72-8	1.08193	0.00030881	5.14306	0.104962	0.0683741	0.138922	0.174608	0.179357	0.154398	0.113908	0.121506	0.413862	0.732295	1.07049	0.317268	0.583795	0.851014	0.708803	0.753735
38	226.083	6.82421	[M+Na]+	6485	203.095	3	3-Indolebutyric acid	C12H13NO2		1.62908	6.89229e-05	4.57515	0.126822	0.106393	0.112101	0.12942	0.144168	0.108916	0.105687	0.122612	0.550931	0.598354	0.778434	0.259206	0.484023	0.625814	0.548441	0.529186
39	577.426	7.0711	[M+H]+	91430	576.418	1	Campesteryl ferulate	C38H56O4	20972-07-0	1.55024	0.00633822	1.68626	0.7788	0.849956	0.70916	0.975773	1.04849	0.833501	0.640359	0.474573	1.23694	1.31275	2.11529	0.526559	1.20356	1.58023	1.40717	1.25884
40	562.415	7.11281	[M+H]+	61968	561.416	14	CerP(d18:1/12:0)	C30H60NO6P		3.98326	0.000107629	3.58881	0.526478	0.916805	1.55427	0.846218	0.914264	1.38253	1.08621	0.958089	4.07414	3.36355	4.76316	2.46773	2.77005	5.05172	2.46847	4.41514
41	817.457	7.4605	[M+FA-H]-	46631	772.446	15	1-hexadecanyl-2-((2'-alpha-glucosyl)-beta-glucosyl)-3-beta-xylosyl-sn-glycerol	C36H68O17		1.05524	1.62907e-05	0.184748	0.452714	0.428799	0.738512	0.70289	0.749082	0.723974	0.585076	0.4045	0.067386	0.110099	0.195576	0.0494942	0.0852611	0.158049	0.102256	0.115997
42	743.447	7.46955	[M+H]+	93065	742.45	13	Alliosterol 1-rhamnoside 16-galactoside	C39H66O13	289690-78-4	1.42763	4.75925e-05	0.330745	0.914665	0.395562	0.389992	0.581307	0.532721	0.493976	0.444381	0.501117	0.180855	0.18606	0.231372	0.0849316	0.138968	0.176945	0.209373	0.198394
43	843.5	7.99292	[M+Na]+	80074	820.51	0	PI(13:0/20:2(11Z,14Z))	C42H77O13P		1.64105	0.00263314	1.6348	0.582469	0.821298	1.1767	0.984038	1.13989	0.847962	0.842709	0.730516	1.42791	1.24042	1.76093	0.675178	1.35728	1.55648	1.94712	1.6836
44	841.493	7.99658	[M-H]-	80145	842.495	6	PI(15:0/20:5(5Z,8Z,11Z,14Z,17Z))	C44H75O13P		1.23307	0.012267	1.56469	0.937587	0.957991	2.48673	2.09031	2.39831	2.07983	1.88281	1.41587	1.75277	2.59788	3.59163	1.65046	2.55341	3.26741	3.63966	3.24274
45	827.505	8.00358	[M+Na]+	81089	804.515	0	PI(P-16:0/17:2(9Z,12Z))	C42H77O12P		3.55738	0.0370496	1.33341	8.5879	9.30457	13.1963	10.1927	14.4092	8.86179	10.2071	10.1178	13.3778	11.1839	19.0621	7.42234	12.6134	15.5813	18.0511	15.8842
46	837.487	8.09127	[M+H]+	90060	836.492	15	Hebevinoside VII	C45H72O14	101770-14-3	1.52248	0.00213649	1.56042	0.587911	0.774085	1.07253	0.87463	1.14309	0.822499	0.835038	0.737911	1.25709	1.20803	1.76454	0.722693	1.2278	1.48257	1.59381	1.42874
47	815.505	8.09146	[M+Na]+	81086	792.515	0	PI(P-16:0/16:1(9Z))	C41H77O12P		3.04934	0.0025964	1.58881	2.49068	3.07601	4.1375	3.28103	4.47086	3.12574	3.13635	2.78035	4.9537	4.58432	7.22361	2.75609	4.7734	5.65445	6.54217	5.61333
48	876.494	8.09779	[M+FA-H]-	78118	831.505	10	PS(18:4(6Z,9Z,12Z,15Z)/22:4(7Z,10Z,13Z,16Z))	C46H74NO10P		2.78532	0.00711652	1.65427	4.03062	5.39661	11.1653	8.52351	9.98735	8.20565	6.76649	5.29118	8.61836	12.4193	17.4695	6.86919	10.0002	13.5795	15.7806	13.4718
49	242.281	8.16896	[M+H]+	4110	241.277	14	1-Hexadecylamine	C16H35N	143-27-1	2.45565	0.000312807	0.617895	3.84758	3.20727	3.07043	3.02607	2.89283	2.55797	2.74689	2.21601	2.17119	2.17867	2.49683	1.11369	1.51724	2.02597	1.59092	1.46622
50	353.264	8.22501	[M+Na]+	24076	330.277	5	1-Monopalmitin	C19H38O4	542-44-9	1.08093	2.90069e-08	0.194362	0.148991	0.217055	0.225265	0.222543	0.242937	0.271938	0.269065	0.198853	0.0315751	0.0295062	0.0904919	0.0146256	0.0296793	0.0683738	0.0455991	0.0393484
51	721.365	8.22818	[M+FA-H]-	95303	676.367	0	(S)-Nerolidol 3-O-[a-L-Rhamnopyranosyl-(1->4)-a-L-rhamnopyranosyl-(1->2)-b-D-glucopyranoside]	C33H56O14		1.27739	0.000210077	0.241735	0.495255	0.583439	1.16579	1.16908	1.27872	1.43404	1.37427	0.84594	0.11471	0.147194	0.605448	0.0841146	0.152207	0.422393	0.246941	0.244644
52	417.118	8.33655	[M+H]+	46858	416.111	1	Pelargonidin 3-rhamnoside	C21H20O9		1.47021	0.0026874	0.688179	1.69246	1.18933	1.10766	1.31909	1.50648	1.66186	1.67651	1.50657	1.01744	1.2716	1.359	0.536881	0.89932	1.21375	0.860778	0.86537
53	579.149	8.4102	[M+H]+	47500	578.142	1	Procyanidin B1	C30H26O12		1.67553	2.21503e-05	0.302845	0.705488	0.352078	0.724547	0.633857	0.753405	0.694015	0.519792	0.798723	0.246137	0.246659	0.174103	0.101132	0.171669	0.185574	0.240757	0.203281
54	740.371	8.67776	[M+FA-H]-	86796	695.368	5	Jubanine A	C40H49N5O6	60375-07-7	1.09616	1.78221e-05	0.200329	0.347312	0.53947	0.799772	0.777976	0.762494	0.84346	0.813948	0.519989	0.0695723	0.0905192	0.319118	0.0474551	0.0923779	0.205133	0.139052	0.119434
55	456.105	8.67963	[M+Na]+	92763	433.113	5	Cyanidin 3-rhamnoside	C21H21O10	38533-30-1	1.56343	0.0105206	0.495409	1.13369	1.08455	1.30129	0.389683	1.2472	1.33989	1.34191	1.24671	0.96434	0.99773	0.047308	0.409764	0.927082	0.0423214	0.948274	0.163939
56	520.333	8.80481	[M+H]+	1	519.332	12	1-Linoleoylglycerophosphocholine	C26H50NO7P	15895-41-7	1.07398	0.000626701	0.301156	0.223864	0.268882	0.519008	0.231838	0.225923	0.236863	0.367578	0.270918	0.0871089	0.0870188	0.123553	0.0388593	0.0818914	0.117581	0.0897993	0.0803618
57	532.341	9.02643	[M+H]+	40269	531.332	1	PC(19:3(10Z,13Z,16Z)/0:0)	C27H50NO7P		1.32346	6.9969e-09	0.202424	0.24088	0.325131	0.351647	0.31188	0.367628	0.392667	0.380834	0.321458	0.0519912	0.0495574	0.145602	0.0222506	0.0464976	0.101656	0.0660188	0.0613774
58	353.264	9.02674	[M+Na]+	62317	330.277	5	MG(0:0/16:0/0:0)	C19H38O4		2.33982	2.03845e-07	0.258197	0.830183	1.13805	1.19974	1.0824	1.27436	1.45261	1.32618	1.01314	0.219601	0.216668	0.636432	0.0987133	0.186815	0.47211	0.293909	0.281285
59	559.312	9.03243	[M-H]-	80005	560.311	14	PG(22:4(7Z,10Z,13Z,16Z)/0:0)	C28H49O9P		1.74895	0.00111253	0.371718	1.11473	1.61827	2.92391	3.11387	3.31937	3.77135	3.26845	2.14952	0.450754	0.643783	2.39545	0.332092	0.631883	1.59439	0.926649	0.934957
60	513.298	9.08646	[M+Na]+	82349	490.306	5	PA(22:2(13Z,16Z)/0:0)	C25H47O7P		1.654	1.08038e-06	0.303365	0.375205	0.650762	0.820908	0.619417	0.736853	0.626613	0.638016	0.597684	0.137597	0.149712	0.338117	0.0772469	0.13908	0.268446	0.201136	0.225349
61	329.264	9.08828	[M+H]+	62318	328.261	13	MG(0:0/16:1(9Z)/0:0)	C19H36O4		2.26324	2.32749e-07	0.283047	0.757241	1.2118	1.45731	1.1151	1.31704	1.09351	1.09217	0.988379	0.290503	0.272374	0.566803	0.129846	0.241909	0.412867	0.315455	0.326884
62	535.312	9.08996	[M-H]-	80012	536.311	15	PG(20:2(11Z,14Z)/0:0)	C26H49O9P		1.9621	0.00048717	0.382607	1.5158	2.26389	4.82767	3.84416	4.11567	3.47164	3.44073	2.63065	0.720388	1.02635	2.62799	0.541712	0.897017	1.75691	1.13694	1.28265
63	552.303	9.09182	[M-H]-	62287	553.317	12	LysoPE(0:0/24:6(6Z,9Z,12Z,15Z,18Z,21Z))	C29H48NO7P		1.95127	0.000137417	0.337396	1.36907	2.44471	4.30346	3.24639	3.50616	2.96758	2.85596	2.14273	0.575754	0.819307	2.08424	0.440008	0.692745	1.2635	0.898709	0.930518
64	277.212	9.1471	[M+Na]+	34743	254.225	5	7-palmitoleic acid	C16H30O2		2.0103	2.88093e-06	0.0188292	0.577881	0.521367	0.544546	0.540607	0.634264	0.554442	0.752447	0.886829	0.0117611	0.0123907	0.0164847	0.0074739	0.0109904	0.0134959	0.0115825	0.0102001
65	496.31	9.15297	[M+H]+	39984	495.296	13	PC(8:0/7:0)[U]	C23H46NO8P		1.28849	3.63371e-08	0.348816	0.46384	0.356853	0.404559	0.402915	0.331935	0.37038	0.487027	0.346875	0.131359	0.136197	0.200568	0.0632236	0.128407	0.160188	0.136589	0.147253
66	293.212	9.15316	[M-H]-	45842	294.219	0	17-hydroxy-linolenic acid	C18H30O3		1.59909	6.42706e-05	0.00322818	0.633736	0.558026	1.16615	1.15841	1.22203	1.14098	1.62152	1.54331	0.00198735	0	0.00445379	0.00412528	0.0024248	0.00359757	0.00908846	0.00351896
67	561.138	9.15657	[M+H]+	95151	560.132	1	(2S,2'R,3S,3'R,4S)-3,4',5,7-Tetrahydroxyflavan(2->7,4->8)-3,3',5,5',7-pentahydroxyflavan	C30H24O11	148843-32-7	1.12513	0.000290141	0.574213	0.61318	0.495493	0.314025	0.517481	0.63156	0.634455	0.65764	0.561487	0.307655	0.40246	0.434757	0.162797	0.305407	0.337117	0.295135	0.295748
68	557.321	9.16902	[M-H]-	81200	558.317	19	PI(O-16:0/0:0)	C25H51O11P		1.78695	1.43878e-06	0.169438	1.43631	1.26639	1.99116	1.8032	1.51464	1.76993	2.07274	1.22043	0.178441	0.304591	0.526523	0.136957	0.23953	0.366351	0.207494	0.255475
69	522.35	9.22875	[M+H]+	40008	521.348	10	PC(O-16:1(11Z)/2:0)	C26H52NO7P		1.49615	0.0238234	0.49819	0.919883	1.0174	2.71833	0.830022	1.07684	0.978169	0.87111	0.915156	0.504713	0.626617	0.733477	0.255432	0.617658	0.791091	0.589714	0.527871
70	583.337	9.23606	[M-H]-	81202	584.332	19	PI(P-18:0/0:0)	C27H53O11P		1.684	0.0416039	0.486379	2.74278	3.30344	10.9843	3.43022	4.11345	4.00392	3.23797	2.79883	1.38223	2.61156	2.76655	1.09553	2.38025	2.60324	2.14346	1.85316
71	508.342	9.24803	[M+H]+	40268	507.332	5	PC(17:1(10Z)/0:0)	C25H50NO7P		1.01037	1.67087e-06	0.134701	0.112532	0.145732	0.214333	0.180818	0.221205	0.208957	0.197217	0.176687	0.0397446	0.0130056	0.0357987	0.0053676	0.0154683	0.0252675	0.0408889	0.0207823
72	577.269	9.29625	[M+FA-H]-	46735	532.28	16	PG(20:4(5Z,8Z,11Z,14Z)/0:0)	C26H45O9P		1.92047	2.77474e-05	0.109279	0.847785	1.38903	2.12017	2.06328	2.07871	2.28645	2.13866	1.54117	0.129326	0.165321	0.390149	0.0732182	0.167699	0.276152	0.227254	0.151622
73	559.123	9.37083	[M+H]+	93099	558.116	1	Dihydromorelloflavone	C30H22O11		1.02033	9.98411e-06	0.133011	0.20606	0.159738	0.123574	0.135086	0.256634	0.207114	0.253672	0.188759	0.0465547	0.0533978	0.00143078	0.0167914	0.026243	0	0.0350907	0.0240824
74	545.144	9.48121	[M+H]+	89257	544.137	0	(2S,2''S,3S,3''R,4S)-3,4',5,7-Tetrahydroxyflavan(2->7,4->8)-3,4',5,7-tetrahydroxyflavan	C30H24O10		1.65179	0.0290491	0.796653	4.54666	3.63999	3.74844	2.80313	3.55639	3.7635	3.51536	3.29906	3.36702	3.52068	3.67094	1.48827	2.64892	3.03059	2.7287	2.54629
75	545.15	9.49471	[M+FA-H]-	65582	500.162	17	(S)-N-[3-(3,4-Methylenedioxyphenyl)-2-(acetylthio)methyl-1-oxoprolyl]-(S)-alanine benzyl ester	C25H28N2O7S		1.26696	0.0233982	0.715928	3.51012	3.23041	3.44833	3.80571	3.60642	6.37501	3.75232	4.66817	1.9979	3.63448	3.59616	1.51071	3.2418	3.01712	3.19202	3.00337
76	279.228	9.53523	[M+Na]+	24084	256.24	5	2-Hexyldecanoic acid	C16H32O2	25354-97-6	1.03733	0.00295403	0.173657	0.216282	0.176267	0.190862	0.190744	0.168178	0.1664	0.539182	0.355029	0.034724	0.0416403	0.0676017	0.0345027	0.0378047	0.0651368	0.0336704	0.0327447
77	764.478	9.54845	[M+Na]+	78657	741.495	7	PS(O-16:0/18:4(6Z,9Z,12Z,15Z))	C40H72NO9P		1.26598	0.00233051	1.89785	0.20969	0.301081	0.315887	0.406658	0.376595	0.383262	0.398969	0.396612	0.605612	0.521431	0.935405	0.291345	0.639566	0.725954	0.794886	0.778426
78	592.161	9.71482	[M+FA-H]-	90129	547.154	16	(S)-2,3-Dihydro-3,5-dihydroxy-2-oxo-3-indoleacetic acid 5-[glucosyl-(1->4)-b-D-glucoside]	C22H29NO15	218604-48-9	1.77558	0.0180488	10.5154	0.402899	0.0842435	0.216029	0.193782	0.21257	0.198506	0.250951	0.125998	6.62823	1.16312	2.01506	0.751153	1.33784	1.89984	2.18536	1.73763
79	891.511	9.72204	[M+H]+	34499	890.492	13	dipalmitoyl phosphatidylinositol 3-phosphate	C41H80O16P2		1.00191	0.046018	2.33453	0.0452725	0.399549	0.370849	0.0569551	0.0892218	0.107348	0.101204	0.553248	0.199084	0.696013	0.902617	0.0419366	0.666939	0.73103	0.219343	0.566945
80	540.353	9.75871	[M+H]+	63005	539.341	7	2-thio-PAF	C26H54NO6PS	96801-55-7	1.03235	0.000183142	15.8631	0.00654944	0.0045997	0.00514003	0.00338562	0.00384741	0.0638901	0.00495198	0.00468148	0.159679	0.116341	0.279834	0.0649909	0.183119	0.25094	0.221019	0.263522
81	727.45	9.77259	[M+H]+	79255	726.447	6	PG(18:4(6Z,9Z,12Z,15Z)/15:1(9Z))	C39H67O10P		2.92008	0.000925449	2.24248	0.781265	1.09177	1.41086	1.30537	1.46094	1.28328	1.30021	1.33491	2.73435	2.30518	3.96724	1.26184	2.54386	2.72879	3.32864	3.48452
82	889.51	9.7824	[M+FA-H]-	80081	844.51	1	PI(13:0/22:4(7Z,10Z,13Z,16Z))	C44H77O13P		1.32272	0.0126104	1.57682	0.954893	1.24856	2.64762	2.34449	2.47313	2.41648	2.37932	1.63697	2.09337	3.0534	4.84161	1.75881	3.05017	3.50425	3.54335	3.54412
83	952.506	9.78309	[M-H]-	58603	953.514	1	CDP-DG(16:0/16:0)	C44H81N3O15P2		1.00193	0.00871416	1.67833	0.408402	0.62719	1.2879	1.13628	1.22318	1.07792	1.09492	0.699763	1.07514	1.56661	2.51915	0.863817	1.43136	1.74233	1.68704	1.79528
84	515.313	9.85381	[M+Na]+	82348	492.322	4	PA(22:1(11Z)/0:0)	C25H49O7P		1.38699	2.64903e-08	0.282386	0.288449	0.413648	0.469663	0.41374	0.488201	0.410372	0.427098	0.407349	0.0899485	0.103772	0.207357	0.0586381	0.0866142	0.16629	0.104857	0.119626
85	537.328	9.85463	[M-H]-	80011	538.327	15	PG(20:1(11Z)/0:0)	C26H51O9P		1.5726	0.000392917	0.36082	0.92647	1.39348	2.78463	2.26765	2.4222	2.14248	2.11013	1.52373	0.397973	0.608473	1.41174	0.325233	0.523069	0.939651	0.678931	0.733173
86	554.318	9.85786	[M+FA-H]-	39246	509.312	14	PC(14:0/2:0)	C24H48NO8P		1.46094	5.45903e-05	0.32604	0.748258	1.32157	2.17399	1.78599	1.81796	1.63751	1.57581	1.14803	0.293155	0.437466	1.03504	0.232943	0.374036	0.648282	0.451479	0.508259
87	545.144	9.96684	[M+H]+	65386	544.142	10	Scytonemin	C36H20N2O4		6.54499	0.000165659	0.651414	26.7496	22.0506	18.2859	21.2319	24.7024	22.176	23.4419	20.2439	15.5056	17.9313	19.4538	7.95317	13.7296	14.923	13.8407	13.1892
88	395.322	10.0619	[M+H]+	42885	394.308	16	5β-Cholane-3α,7α,12α,24-tetrol	C24H42O4		1.71061	3.32016e-08	0.0831234	0.380224	0.466928	0.52936	0.460961	0.508824	0.43384	0.545061	0.468195	0.0420289	0.0462521	0.0559561	0.0218062	0.0337077	0.0472694	0.0335327	0.0347668
89	507.297	10.0964	[M+H]+	68088	506.289	0	Mucronine A	C29H38N4O4	38840-25-4	1.94836	0.00781213	1.78581	0.842869	0.909183	1.10618	1.0726	1.16662	1.04217	1.06532	0.955174	1.37568	1.37779	2.65281	0.848375	1.55644	2.24333	2.16924	2.34869
90	357.295	10.1753	[M+H]+	62320	356.293	13	MG(0:0/18:1(11Z)/0:0)	C21H40O4		1.31532	2.01702e-09	0.171059	0.213563	0.328558	0.340606	0.324255	0.355987	0.342936	0.339314	0.294237	0.0455581	0.0394525	0.115583	0.0204883	0.0357161	0.0847683	0.0478008	0.0450305
91	750.555	10.1788	[M+Na]+	91175	727.56	8	Cerebroside B	C41H77NO9	88642-46-0	2.35678	0.0210935	1.40043	2.69769	3.51358	3.41189	3.98294	4.04381	3.69521	4.10069	3.07885	4.76021	4.96714	7.54114	2.21891	4.67704	5.901	4.82141	5.05999
92	580.334	10.2739	[M+FA-H]-	39434	535.327	13	PC(16:1(9Z)/2:0)	C26H50NO8P		1.38031	5.50849e-05	0.216196	0.513122	0.840631	1.38692	1.40538	1.41154	1.33216	1.25184	0.870995	0.147155	0.185093	0.621598	0.108502	0.155083	0.352709	0.185451	0.192896
93	563.344	10.2751	[M-H]-	80015	564.343	14	PG(22:2(13Z,16Z)/0:0)	C28H53O9P		1.22203	0.000145781	0.250239	0.403644	0.613539	1.17431	1.14461	1.16331	1.2008	1.15835	0.788282	0.12478	0.188758	0.582495	0.100073	0.153321	0.37387	0.187281	0.202967
94	587.125	10.2779	[M-H]-	47515	588.127	8	Kolaflavanone	C31H24O12		1.11218	0.000145733	0.283507	0.764842	0.464295	0.451312	0.89256	0.97444	1.12243	0.909297	0.829599	0.174029	0.362529	0.285125	0.113902	0.243673	0.22379	0.219356	0.194531
95	819.527	10.3645	[M+FA-H]-	75584	774.528	0	MGDG(18:3(9Z,12Z,15Z)/18:3(9Z,12Z,15Z))	C45H74O10		4.78014	0.0116568	1.91523	15.969	6.0517	21.776	18.0089	18.1635	18.1338	15.018	12.0916	8.22834	29.2642	36.5092	21.0619	24.8511	45.607	32.879	41.4101
96	530.156	10.4573	[M+Na]+	91521	507.161	10	2-Decarboxybetanin	C23H27N2O11		1.10712	0.00487905	0.535532	0.616407	0.690174	0.453612	0.290949	0.467145	0.81173	0.490418	0.827949	0.401023	0.355225	0.252969	0.164345	0.517674	0.160325	0.410179	0.227618
97	792.554	10.5109	[M+H]+	40493	791.547	0	PE(18:0/22:6(4Z,7Z,10Z,13Z,16Z,19Z))	C45H78NO8P		5.66993	0.0020333	1.73922	13.169	4.7191	8.33162	7.31248	9.20432	8.4327	9.92854	9.00904	9.34756	18.4709	18.8893	11.1939	12.3292	16.0645	15.336	20.2996
98	613.476	10.5544	[M+Na]+	4319	590.491	6	DG(16:1(9Z)/18:2(9Z,12Z)/0:0)[iso2]	C37H66O5		6.57883	0.0293645	1.47053	42.2236	12.4843	22.1502	21.4201	25.4008	25.3371	25.7027	23.54	20.3536	44.7166	43.3132	26.293	28.0566	50.2659	33.7052	44.8416
99	595.465	10.5764	[M+H]+	95182	594.45	14	Parviflorin	C35H62O7	152378-19-3	1.70525	0.0229279	1.50845	2.62792	0.760184	1.298	1.30133	1.55434	1.47005	1.47597	1.40669	1.33279	2.72083	2.66196	1.6001	1.69724	3.17949	2.11174	2.63813
100	641.453	11.0007	[M+H]+	90194	640.449	5	6-Geranylgeranyl 8'-methyl 6,8'-diapocarotene-6,8'-dioate	C43H60O4	247030-33-7	2.23876	0.0379692	1.27537	3.60712	5.26929	5.28512	5.51322	5.39187	4.94035	5.56163	5.29873	7.09239	6.35315	9.15618	3.38423	5.73142	6.3946	6.86827	7.14087
101	421.399	11.0019	[M+H]+	97077	420.397	12	Myristoleyl myristoleate	C28H52O2		1.2771	0.0110164	1.40637	0.719	0.919442	0.941475	1.05645	1.00723	0.94723	1.0872	0.958727	1.46947	1.31816	1.89859	0.623721	1.2234	1.26639	1.47675	1.46363
102	663.469	11.01	[M-H]-	79906	664.468	12	PG(P-16:0/13:0)	C35H69O9P		1.26881	0.0134349	1.66262	0.617267	1.0772	1.9213	2.21793	1.79558	1.74915	2.112	1.49968	2.00182	2.71235	4.53403	1.32346	2.4851	2.50217	2.91573	3.1229
103	680.459	11.0109	[M+FA-H]-	39114	635.453	12	PC(12:0/13:0)	C33H66NO8P		4.40895	0.044191	1.42662	18.0305	28.597	44.0303	43.756	41.9011	38.8188	42.6296	30.9525	34.866	51.4383	86.7627	28.0535	48.6238	52.8139	53.8002	55.5301
104	967.634	11.0758	[M+H]+	80776	966.62	6	PI(22:2(13Z,16Z)/22:4(7Z,10Z,13Z,16Z))	C53H91O13P		1.22534	0.0338414	0.466027	0.486625	0.463932	0.697047	1.40153	0.495294	1.38448	0.433221	0.479609	0.470808	0.361598	0.405601	0.149559	0.225174	0.448655	0.305623	0.355393
105	776.529	11.3265	[M+H]+	59375	775.515	8	PC(14:1(9Z)/22:6(4Z,7Z,10Z,13Z,16Z,19Z))	C44H74NO8P		2.57063	0.0305807	0.698713	8.499	5.72263	5.06185	7.00145	5.30665	5.43766	5.55026	4.9876	4.68658	5.32053	7.59923	2.39053	3.06345	3.04975	2.80907	4.3166
106	775.525	11.3676	[M+Na]+	81528	752.536	0	PA(18:2(9Z,12Z)/22:2(13Z,16Z))	C43H77O8P		4.9848	0.0285834	1.74141	12.3314	14.2245	5.23184	7.51216	7.74265	7.54147	8.01316	6.98279	7.70994	9.22447	22.2646	7.33169	19.5428	20.5416	21.3136	13.2383
107	667.555	11.3963	[M+Na]+	103380	644.553	19	16:3 Stigmasteryl ester	C45H72O2		1.43849	0.00126654	1.7651	0.352944	0.520202	0.532778	0.555409	0.514463	0.508503	0.527285	0.50541	0.944119	0.889724	1.14292	0.424428	0.787386	0.99454	1.04446	0.86281
108	937.577	11.4036	[M+Na]+	61202	914.588	0	PI(18:0/22:4(10Z,13Z,16Z,19Z))	C49H87O13P		3.47013	0.00970054	1.51533	6.70383	3.03149	4.85654	5.35096	6.35884	5.50012	5.23938	5.40056	4.63892	9.23814	9.78845	6.28645	5.88069	10.698	8.17309	9.60964
109	555.285	11.4944	[M-H]-	81203	556.301	16	PI(P-16:0/0:0)	C25H49O11P		1.77609	0.000904185	0.232935	0.984308	1.54286	3.77762	2.14129	2.34729	2.05827	1.8824	1.5515	0.351862	0.508787	0.819823	0.225567	0.436815	0.595508	0.443041	0.412076
110	395.383	11.5029	[M+H]+	34772	394.381	12	9-hexacosenoic acid	C26H50O2		2.49204	0.0176023	1.37831	2.74712	3.52577	4.03758	4.5456	4.49382	4.32574	5.19737	4.1038	6.48371	5.40845	7.72195	2.78746	5.09096	5.1262	6.58656	6.24705
111	619.443	11.5154	[M-H]-	40909	620.442	13	PA(15:0/15:0)[U]	C33H65O8P		1.6457	0.0108053	1.61202	1.29881	1.60786	3.38712	3.7631	3.45446	3.25622	3.92163	2.40953	3.50746	4.25137	7.00365	2.37731	4.5114	4.81935	5.24201	5.52296
112	567.413	11.6643	[M+H]+	41318	566.412	11	Diatoxanthin/ 7,8-Didehydrozeaxanthin	C40H54O2		3.31502	0.00931012	1.34634	5.58945	6.971	7.59257	7.75021	8.03474	7.69393	7.95084	7.74127	10.845	9.46249	13.3393	5.26127	9.31015	10.6192	10.8012	10.2318
113	583.407	11.6649	[M+H]+	41442	582.407	12	1',2'-Dihydro-1',2'-dihydroxy-4-ketotoruelene/ (4-Ketophleixanthophyll)	C40H54O3		1.38508	0.0306872	1.29637	1.4325	1.48314	1.65453	1.74605	1.73367	1.74383	1.74117	1.6611	2.24215	2.01279	2.90191	1.12175	1.86809	2.3277	2.38516	2.24735
114	754.536	11.6969	[M+H]+	3865	753.531	2	PE(17:0/20:4(5Z,8Z,11Z,14Z))	C42H76NO8P		1.09508	0.00225861	2.13708	0.207316	0.082092	0.188147	0.155994	0.388581	0.263397	0.124786	0.342312	0.477437	0.50647	0.616153	0.293677	0.308723	0.412231	0.377849	0.752959
115	782.534	11.7987	[M+Na]+	78673	759.541	4	PS(O-18:0/17:2(9Z,12Z))	C41H78NO9P		3.05066	0.0140136	1.59703	4.82054	1.9604	3.46588	3.49071	3.78022	3.80464	4.07007	3.79188	3.65679	8.13523	6.36413	3.96313	3.97377	7.905	5.10842	7.50167
116	787.489	11.8055	[M+H]+	94926	786.477	6	Majonoside R2	C41H70O14	81534-63-6	1.55474	0.0295786	1.40384	2.037	0.940059	1.5178	1.60861	1.60607	1.64703	1.67144	1.48595	1.3925	2.86131	2.5902	1.57246	1.55385	2.87474	1.99089	2.73165
117	783.537	11.8159	[M+H]+	80990	782.531	1	PI(O-16:0/15:0)	C40H79O12P		1.99543	0.0085312	1.43007	3.04268	1.23048	1.80032	2.25871	2.09552	2.43939	2.37889	1.91316	1.94367	3.54287	4.01262	2.49601	2.68506	3.57951	3.13907	3.13989
118	595.409	11.8235	[M+H]+	93737	594.392	16	Hericenone E	C37H54O6	137592-05-3	2.59164	0.00191272	2.91262	0.422171	0.57692	0.600389	0.778839	0.775218	0.51433	0.85389	0.766139	1.51084	1.15507	2.42131	0.936715	1.70648	2.22709	3.26409	2.18004
119	763.5	11.8421	[M+FA-H]-	79820	718.515	16	PG(O-16:0/17:2(9Z,12Z))	C39H75O9P		5.61604	0.0366922	1.4496	51.9538	23.8359	60.5088	61.0786	58.8018	63.4141	59.4716	42.0646	35.5993	100.695	99.0097	57.3203	57.8588	98.5877	69.4756	91.9241
120	577.397	11.884	[M+H]+	81212	576.379	18	PA(12:0/15:1(9Z))	C30H57O8P		1.27352	0.00162115	2.70943	0.111376	0.146827	0.153322	0.206733	0.226752	0.145374	0.215737	0.215184	0.371533	0.286125	0.615214	0.288706	0.466564	0.528011	0.816784	0.477993
121	592.261	12.0134	[M+Na]+	78840	569.275	5	PS(22:6(4Z,7Z,10Z,13Z,16Z,19Z)/0:0)	C28H44NO9P		1.10785	0.0174066	0.504133	0.540931	1.14975	0.771577	0.306117	0.42569	0.558444	0.502034	0.710672	0.633544	0.467245	0.113191	0.180274	0.427357	0.0912771	0.369122	0.221121
122	1006.56	12.0165	[M-H]-	58614	1007.56	5	CDP-DG(18:0/18:1(11Z))	C48H87N3O15P2		1.14563	0.000124863	0.0181845	0.246437	0.458752	0.834972	0.842719	0.744113	0.659238	0.655229	0.367592	0.00575957	0.00719718	0.0481651	0	0.0137168	0	0.0126116	0
123	693.606	12.063	[M+H]+	98492	692.596	5	TG(12:0/12:0/16:1(9Z))[iso3]	C43H80O6		2.21686	0.0180775	1.56197	1.48093	2.3359	2.16742	2.2018	2.25561	2.40804	2.53191	1.42574	3.50145	3.44854	4.78098	1.85663	3.69215	2.36788	4.49192	2.11302
124	937.577	12.1088	[M+H]+	80547	936.573	3	PI(20:1(11Z)/22:6(4Z,7Z,10Z,13Z,16Z,19Z))	C51H85O13P		4.75673	0.00932896	1.54526	12.8427	3.95717	7.8451	9.32996	11.3323	10.1296	12.1364	10.0267	8.76893	17.7899	17.0684	10.8857	12.4897	20.624	14.0211	18.2646
125	592.496	12.1207	[M+H]+	4687	591.499	17	DG(17:0/0:0/17:0) (d5)	C37H67D5O5		2.04601	0.00808217	1.91443	2.29062	0.513875	0.962297	0.424471	0.584603	1.40878	1.1552	1.09977	1.13257	2.16874	2.29056	1.38342	1.40328	2.97997	2.49072	2.30779
126	719.623	12.1519	[M+H]+	98498	718.611	5	TG(12:0/12:0/18:2(9Z,12Z))[iso3]	C45H82O6		3.00511	0.00132135	1.50871	2.48363	3.60579	3.22627	3.84226	3.87003	3.92836	4.01847	3.53586	5.61043	5.77776	6.82086	2.69308	5.31312	5.61954	5.76963	5.40985
127	737.632	12.2186	[M+H]+	64000	736.616	12	2-Methyl-6-solanyl-1,4-benzoquinol	C52H80O2		1.53221	0.000733572	1.62694	0.61591	0.884332	0.749472	0.742782	0.706731	0.709965	0.720733	0.690736	1.21893	1.21409	1.63365	0.61744	1.11794	1.1774	1.40812	1.08228
128	829.499	12.2467	[M+H]+	40882	828.492	0	PGP(16:0/18:1(9Z))	C40H78O13P2		1.06709	3.89962e-07	0.0147308	0.113844	0.167579	0.182079	0.191533	0.205313	0.170372	0.186028	0.168596	0.0028353	0.00140468	0.00715389	0.000353491	0.00218042	0.00534815	0.000606166	0.000525065
129	695.586	12.3978	[M+H]+	91955	694.59	15	3-Hexadecanoyloleanolic acid	C46H78O4	19833-14-8	2.3319	0.000932723	4.20145	0.184504	0.148133	0.293117	0.413866	0.44203	0.365354	0.318379	0.280704	0.951603	0.781359	1.30629	0.489754	1.59562	1.40417	2.06316	1.68514
130	731.476	12.4744	[M+H]+	78910	730.479	12	PG(13:0/20:3(8Z,11Z,14Z))	C39H71O10P		1.24572	0.0450443	1.99413	0.187789	0.42868	0.534269	0.671964	0.485628	0.303087	0.488677	0.334763	0.560543	0.507554	1.79057	0.270513	0.916043	0.543302	1.14867	1.11235
131	770.57	12.5123	[M+H]+	39353	769.562	0	PC(16:0/19:3(9Z,12Z,15Z))[U]	C43H80NO8P		4.87592	0.0346135	1.52808	21.8955	9.78186	4.64796	6.9689	13.0839	12.6262	15.4577	15.0978	11.3022	14.4128	27.2406	11.9304	21.7273	22.8789	23.1272	19.5163
132	743.459	12.5512	[M-H]-	81618	744.473	9	PA(18:4(6Z,9Z,12Z,15Z)/22:4(7Z,10Z,13Z,16Z))	C43H69O8P		1.10589	0.0375298	1.34672	2.00795	1.65694	3.0139	2.37969	3.13083	3.12717	3.70501	2.70767	2.32996	4.00699	5.01706	2.42269	3.40388	4.59371	3.9049	3.58391
133	726.441	12.5982	[M+H]+	77727	725.427	10	PS(12:0/20:5(5Z,8Z,11Z,14Z,17Z))	C38H64NO10P		3.55215	0.0197038	0.503626	3.37008	4.97678	9.85617	8.08396	7.31557	6.02569	6.2574	5.92055	8.26547	6.59345	1.83423	1.68421	0.567988	4.3986	1.41142	1.33558
134	798.601	12.6647	[M+H]+	39519	797.593	0	PC(18:0/19:3(9Z,12Z,15Z))[U]	C45H84NO8P		2.37971	0.0163016	0.148197	0.841561	0.843822	1.48369	2.9121	2.78694	2.81073	0.415712	0.0544721	0.137612	0.348027	0.362547	0.234272	0.193055	0.275114	0.093695	0.15613
135	797.543	12.6883	[M-H]-	61856	798.541	10	PG(16:0/22:4(7Z,10Z,13Z,16Z))	C44H79O10P		3.89643	0.0126493	1.81272	11.4647	9.14951	7.76478	13.159	8.35279	15.4471	16.502	12.6907	10.0286	17.8263	36.1774	13.3534	26.3505	22.5404	25.1205	19.9608
136	1121.61	12.7256	[M+H]+	94107	1120.6	2	Ginsenoside Rs1	C55H92O23	87733-67-3	1.39697	0.00371384	1.68498	0.395206	0.614056	0.662538	0.640546	0.643806	0.731382	0.389237	0.62385	0.849884	0.763421	1.37832	0.533045	0.951878	1.09005	1.25537	1.09848
137	721.638	12.7697	[M+H]+	98497	720.627	6	TG(12:0/12:0/18:1(9Z))[iso3]	C45H84O6		1.03443	0.0316961	0.0111726	0.118303	0.752827	0.482853	0.472144	0.35513	0	0	0	0	0	0	0	0	0	0.0109973	0.0133729
138	796.586	12.7997	[M+H]+	39116	795.578	1	PC(17:0/20:4(5Z,8Z,11Z,14Z))	C45H82NO8P		1.32973	0.0157529	0.695351	2.12166	1.67106	1.38961	1.16401	1.46658	1.34782	1.2923	1.0485	0.710576	1.05072	1.57271	0.563782	1.11565	1.05214	1.06634	0.865696
139	841.546	12.8004	[M+FA-H]-	81005	796.547	1	PI(O-18:0/14:0)	C41H81O12P		1.16442	0.000455504	0.0638355	0.354351	0.150423	0.827886	0.791094	0.863182	1.23067	0.704274	0.779864	0.363974	0	0	0	0	0	0	0
140	700.5	12.8152	[M+FA-H]-	96549	655.496	8	AV-Ceramide	C44H65NO3	1263052-40-9	1.13419	0.0041523	1.75394	0.497257	0.714394	1.23507	1.32231	1.28213	1.18335	1.08944	0.829051	1.20523	1.84117	2.74992	0.900026	1.70374	2.03724	2.03295	1.82964
141	805.499	12.9393	[M+H]+	79132	804.494	3	PG(17:2(9Z,12Z)/22:6(4Z,7Z,10Z,13Z,16Z,19Z))	C45H73O10P		2.35985	2.811e-06	0.0409418	0.518841	0.789975	0.920679	1.03042	1.10203	0.933357	0.960693	0.81643	0.0352101	0.0275931	0.0588855	0.0133239	0.0537876	0.0292358	0.0391326	0.0323891
142	800.544	12.9396	[M+H]+	77853	799.536	1	PS(15:1(9Z)/22:2(13Z,16Z))	C43H78NO10P		1.08921	5.43883e-06	0.0338611	0.090655	0.209629	0.206417	0.214737	0.221562	0.18532	0.202559	0.175722	0.00801874	0.00407763	0.0107837	0.00238924	0.00916635	0.00575083	0.00642899	0.00439961
143	785.497	12.9476	[M+FA-H]-	80986	740.484	19	PI(O-16:0/12:0)	C37H73O12P		1.79622	0.00147055	2.23578	1.52109	0.500042	1.52064	1.34758	1.42645	1.66847	1.65549	1.29038	1.3901	2.81776	3.72256	2.02548	2.77431	4.12921	3.46873	4.10918
144	768.555	12.9522	[M+H]+	39290	767.547	0	PC(15:0/20:4(5Z,8Z,11Z,14Z))[U]	C43H78NO8P		7.27143	0.0306508	1.29588	62.1462	33.9638	42.2981	47.1738	47.8575	47.5684	51.7396	47.1064	45.8	69.4238	80.345	41.1103	54.0842	75.1068	58.9676	67.4061
145	844.507	12.9562	[M+FA-H]-	59694	799.515	7	PC(18:4(6Z,9Z,12Z,15Z)/20:5(5Z,8Z,11Z,14Z,17Z))	C46H74NO8P		2.53789	7.49325e-05	0.000177115	1.12605	2.03424	3.49342	3.69424	3.95223	3.27546	3.06658	2.15944	0	0	0	0	0	0	0.00403851	0
146	773.511	12.9672	[M+H]+	81752	772.504	1	PA(20:2(11Z,14Z)/22:6(4Z,7Z,10Z,13Z,16Z,19Z))	C45H73O8P		8.86947	0.0340343	1.33377	92.7605	49.3837	56.3589	61.0584	63.0387	64.9621	64.3844	58.6702	52.326	94.9139	109.598	59.4093	75.9003	110.763	84.7025	93.4336
147	795.527	13.0002	[M-H]-	61857	796.525	10	PG(16:0/22:5(4Z,7Z,10Z,13Z,16Z))	C44H77O10P		6.94969	0.00431637	1.87511	34.4236	17.5188	36.2749	35.7222	33.1579	35.431	30.3936	25.6072	23.6118	67.4305	75.0639	41.6711	49.9237	78.5443	57.641	72.1321
148	778.544	13.1465	[M-H]-	39373	779.547	6	PC(16:0/20:5(5E,8E,11E,14E,17E))[U]	C44H78NO8P		1.42121	0.0136466	1.69599	0.911783	1.23169	2.31202	2.66948	2.3643	2.2767	2.21928	1.55891	2.21222	3.35806	5.7718	1.66607	3.171	3.45943	3.608	3.11612
149	547.387	13.2272	[M+H]+	93157	546.378	4	Dilauryl 3,3'-thiodipropionate	C30H58O4S2	5926-55-6	1.33031	0.04022	0.833785	3.18011	2.29247	3.05674	3.2221	3.31768	3.25448	3.26491	2.55271	2.6392	2.60131	3.04561	1.60126	2.03185	3.07975	2.42247	2.70713
150	726.516	13.3304	[M-H]-	39240	727.515	11	PC(14:0/18:3(9Z,12Z,15Z))[U]	C40H74NO8P		1.06614	0.0042343	1.72861	0.48131	0.689482	1.15566	1.13587	1.18013	1.08951	0.975371	0.758964	1.07892	1.63481	2.43811	0.796857	1.54347	1.87688	1.78649	1.75078
151	1008.57	13.3414	[M-H]-	58613	1009.58	4	CDP-DG(18:0/18:0)	C48H89N3O15P2		1.06619	7.09231e-05	0.00247098	0.202108	0.359959	0.630688	0.650294	0.679537	0.578582	0.550648	0.376196	0	0	0	0	0.00740104	0	0.0025521	0
152	563.382	13.3674	[M+H]+	42467	562.366	16	11-(4-acetoxymethylphenyl)-1α,25-dihydroxy-9,11-didehydrovitamin D3 / 11-(4-acetoxymethylphenyl)-1α,25-dihydroxy-9,11-didehydrocholecalciferol	C36H50O5		2.46879	2.06923e-06	0.283848	1.09672	1.6744	1.69256	1.66175	1.32207	1.39026	1.36768	0.884705	0.81426	0.578928	0.390019	0.241587	0.21451	0.449272	0.158153	0.301183
153	747.653	13.5242	[M+H]+	98506	746.642	4	TG(12:0/12:0/20:2(11Z,14Z))[iso3]	C47H86O6		4.38018	0.000109081	4.33735	0.282732	0.599901	0.635632	0.930031	1.1792	1.23335	1.21287	1.64814	3.28912	3.83486	6.31659	2.34496	5.0389	4.01383	5.31406	3.34016
154	933.546	13.5302	[M+H]+	80609	932.542	2	PI(20:3(8Z,11Z,14Z)/22:6(4Z,7Z,10Z,13Z,16Z,19Z))	C51H81O13P		1.65365	0.0281002	1.75925	0.632715	1.00344	1.12952	1.38001	0.890807	0.841245	0.743909	0.718308	1.33554	1.04584	2.90224	0.542121	1.41128	1.92428	1.9619	1.78958
155	590.48	13.5411	[M+H]+	53874	589.471	3	bacteriohopane-32,33, 34-triol-35-carbamate	C36H63NO5		3.16969	0.000254609	2.32899	0.910476	0.931075	1.25424	1.31971	1.43483	1.39808	1.5605	1.67307	2.32404	3.03648	4.30722	1.85923	2.64393	3.77859	3.32514	3.13776
156	430.374	13.7411	[M+Na]+	41639	407.377	18	7-oxocholesterol(d7)	C27H37D7O2		1.17476	0.0180098	0.626643	0.932521	1.45429	1.08286	0.216961	0.891051	0.912712	0.97629	0.980222	0.707786	0.596899	0.801801	0.360716	0.51723	0.636199	0.558132	0.487793
157	429.368	13.8034	[M+H]+	42344	428.365	11	1α-hydroxy-26,27-dimethylvitamin D3 / 1α-hydroxy-26,27-dimethylcholecalciferol	C29H48O2		2.44613	3.90634e-06	0.309835	1.22587	1.56278	1.46924	2.22114	1.26381	1.29411	1.1679	1.21878	0.685424	0.470958	0.660778	0.232974	0.369897	0.415055	0.37055	0.333807
158	615.492	13.8071	[M+H]+	4380	614.491	10	DG(18:2(9Z,12Z)/18:3(9Z,12Z,15Z)/0:0)[iso2]	C39H66O5		4.26753	0.0115388	1.53485	11.0376	4.30874	6.6699	7.53691	8.47709	8.66074	8.69788	8.07655	7.58873	16.2713	15.436	8.3708	9.82882	15.9203	11.1408	12.8533
159	794.57	13.8105	[M+H]+	59406	793.562	0	PC(15:0/22:5(4Z,7Z,10Z,13Z,16Z))	C45H80NO8P		3.44254	0.0124444	1.50333	7.81417	3.20772	4.70188	5.22682	5.86304	5.71737	5.90746	5.86511	5.38861	11.2832	11.0401	5.98601	6.76706	10.0216	7.19443	8.9217
160	838.533	13.8183	[M-H]-	60994	839.547	7	PE(22:4(7Z,10Z,13Z,16Z)/22:6(4Z,7Z,10Z,13Z,16Z,19Z))	C49H78NO8P		3.14463	0.0219055	1.57049	14.0364	3.60916	13.5388	13.2518	14.4135	15.1202	12.8731	9.80618	7.34063	24.7252	26.145	15.6214	15.337	23.6747	17.016	21.9263
161	875.462	13.819	[M-H]-	80439	876.479	11	PI(18:4(6Z,9Z,12Z,15Z)/20:5(5Z,8Z,11Z,14Z,17Z))	C47H73O13P		1.02494	0.0138127	1.76149	1.01461	0.324948	1.03533	1.01497	1.06768	1.07764	0.844842	0.725731	0.472141	1.84966	1.89914	1.19678	1.27505	2.12548	1.46648	2.23197
162	613.476	13.952	[M+H]+	4389	612.475	10	DG(18:3(9Z,12Z,15Z)/18:3(9Z,12Z,15Z)/0:0)	C39H64O5		3.34446	0.0284235	1.43939	2.03458	5.76463	6.93861	7.71085	8.20494	7.97673	8.17272	7.79753	9.52724	8.80082	14.4528	4.42254	9.6761	10.6371	10.74	10.335
163	578.516	14.1077	[M+H]+	102982	577.507	2	Cer(d14:2(4E,6E)/22:1(13Z)(2OH))	C36H67NO4		1.78572	0.0163843	0.490321	1.90087	2.1905	1.61387	1.98164	2.30006	0.201945	1.03482	1.23373	1.41512	0.918914	0.823071	0.254997	0.199579	0.607167	0.663876	1.22542
164	802.631	14.1156	[M+H]+	40432	801.625	1	PE(22:1(13Z)/18:0)[U]	C45H88NO8P		1.0476	0.0225014	0.0381996	0.710524	0.478396	0.250502	0.341251	0.372363	0.0106986	0.0215648	0	0.0777524	0	0	0	0	0	0.00572514	0
165	770.481	14.3036	[M+Na]+	76739	747.484	10	PE(15:1(9Z)/22:6(4Z,7Z,10Z,13Z,16Z,19Z))	C42H70NO8P		1.50641	0.000435664	#DIV/0!	0	0	0	0	0	0	0	0	0.151815	0.366825	0.738423	0.206754	0.415547	0.402854	0.455715	0.367071
166	764.523	14.3049	[M+H]+	40494	763.515	0	PE(16:0/22:6(4Z,7Z,10Z,13Z,16Z,19Z))	C43H74NO8P		1.32524	0.00870382	1.78312	0.334975	0.419478	0.490832	0.519157	0.507359	0.502376	0.537534	0.552088	1.04078	0.700519	1.42436	0.379877	0.817605	0.814843	0.945432	0.766214
167	585.445	14.3062	[M+H]+	58691	584.444	11	DG(14:1(9Z)/20:5(5Z,8Z,11Z,14Z,17Z)/0:0)	C37H60O5		1.7128	0.0102851	1.71168	0.60266	0.821861	0.917562	0.959206	0.987586	0.940608	0.977495	1.05141	1.83672	1.26852	2.50876	0.675979	1.52316	1.51524	1.78256	1.3131
168	807.516	14.7723	[M+H]+	79102	806.51	1	PG(17:1(9Z)/22:6(4Z,7Z,10Z,13Z,16Z,19Z))	C45H75O10P		2.59982	7.72959e-06	0.062843	0.549094	1.02566	1.0999	1.23961	1.36823	1.23231	1.315	1.07111	0.0788212	0.0709554	0.113668	0.0273714	0.0856114	0.0668488	0.0681053	0.0479782
169	802.56	14.776	[M+H]+	77822	801.552	1	PS(15:0/22:2(13Z,16Z))	C43H80NO10P		1.65936	0.000613939	0.0485809	0.181628	0.375658	0.405388	0.823552	0.868384	0.436818	0.499839	0.436824	0.0328646	0.0257949	0.0461075	0.00848579	0.0343734	0.0120928	0.026805	0.00916454
170	349.233	14.7777	[M+Na]+	74818	326.246	4	11-methoxy-12,13-epoxy-9-octadecenoic acid	C19H34O4		1.09553	1.59636e-05	0.186144	0.113898	0.203133	0.235323	0.249882	0.283567	0.262049	0.260683	0.239216	0.041056	0.043297	0.0524973	0.0257607	0.0392146	0.049338	0.0426833	0.0501013
171	846.525	14.7781	[M-H]-	78174	847.536	4	PS(19:1(9Z)/22:6(4Z,7Z,10Z,13Z,16Z,19Z))	C47H78NO10P		1.75074	0.000114651	0.00374724	0.466186	0.903249	1.64141	1.81811	1.94159	1.50301	1.62001	1.12922	0	0	0	0	0	0	0.0142595	0.0270455
172	829.526	14.7861	[M+FA-H]-	3878	784.525	3	PG(17:0/20:4(5Z,8Z,11Z,14Z))	C43H77O10P		1.10622	0.000380524	0.00841835	0.107977	0.315631	0.800888	0.774915	0.802654	0.634354	0.694558	0.4859	0	0.0189853	0	0	0	0	0	0.0198812
173	728.532	14.819	[M+FA-H]-	103298	683.534	0	GlcCer(d15:2(4E,6E)/18:0)	C39H73NO8		2.86292	0.00651703	1.69473	3.72067	5.36848	8.81888	9.29971	9.22412	8.5612	7.59194	6.00444	8.02893	13.0866	19.6787	6.43119	12.176	14.1903	13.3485	12.3532
174	569.421	14.84	[M+FA-H]-	95205	524.423	0	Flavidulol D	C35H56O3	156980-40-4	1.25663	5.05382e-05	0.0434447	0.295075	0.495656	0.877723	0.847803	0.909414	0.865161	0.859977	0.643243	0.0296215	0.0438813	0.0629135	0.0150149	0.0274583	0.0113775	0.0290132	0.0324408
175	571.435	14.8551	[M+Na]+	98380	548.444	2	DG(13:0/18:3(9Z,12Z,15Z)/0:0)[iso2]	C34H60O5		1.83965	1.25103e-06	0.00195649	0.296534	0.509324	0.545391	0.508111	0.598404	0.511562	0.600483	0.524798	0	0	0	0.00801106	0	0	0	0
176	293.207	14.8648	[M+Na]+	35744	270.219	4	2-keto palmitic acid	C16H30O3		1.65965	1.81093e-05	0.31258	0.418042	0.584348	0.694867	0.675909	0.742316	0.790097	0.777625	0.771295	0.608476	0.169075	0.193921	0.0941308	0.132048	0.241004	0.152112	0.114202
177	275.197	14.8657	[M+Na]+	73950	252.209	5	Palmitolinoleic acid	C16H28O2		1.20928	1.3983e-07	0.3349	0.233946	0.29295	0.373908	0.355002	0.363256	0.381623	0.386383	0.377106	0.189069	0.105503	0.131152	0.064452	0.0993882	0.149145	0.108621	0.0783933
178	825.541	14.9501	[M+H]+	80054	824.542	9	PI(12:0/21:0)	C42H81O13P		1.11945	0.0281916	1.45432	1.22201	0.346038	0.653291	0.681789	0.733916	0.816739	0.741595	0.713631	0.702421	1.52044	1.36728	0.75455	0.846157	1.28121	0.944077	1.17746
179	1205.62	14.9802	[M+H]+	91952	1204.62	9	Eleutheroside M	C59H96O25	36284-77-2	1.04713	0.0034525	0.568879	0.365681	0.506912	0.565014	0.756198	0.554805	0.569639	0.547729	0.491777	0.392576	0.494895	0.537406	0.178787	0.287408	0.297459	0.186268	0.104236
180	744.554	15.0529	[M+H]+	170	743.547	0	1,2-Dioleoyl phosphatidyl ethanolamine	C41H78NO8P	2462-63-7	1.63204	0.00134414	1.71844	0.454907	0.671662	0.723677	0.714948	0.795431	0.810481	0.934305	0.854924	1.1191	1.09348	1.83415	0.702955	1.25516	1.30459	1.67985	1.25316
181	742.547	15.0832	[M+FA-H]-	83808	697.549	0	GlcCer(d18:2/16:0)	C40H75NO8		2.14872	0.0051376	1.70854	1.73929	3.00097	4.83004	4.46997	5.0375	4.50135	4.8998	3.2107	4.49192	7.41536	10.1742	3.59336	6.01391	6.9181	8.30436	7.23178
182	589.476	15.1919	[M+H]+	4282	588.475	10	DG(17:2(9Z,12Z)/17:2(9Z,12Z)/0:0)	C37H64O5		5.27896	0.0225446	1.32684	15.4129	20.3926	22.0667	24.6596	24.2439	23.3554	24.3042	22.4855	31.3232	27.7238	42.3367	15.5592	26.576	31.6595	30.5791	28.9879
183	335.254	15.1987	[M+Na]+	45190	312.266	5	Ricinoleic Acid methyl ester	C19H36O3	141-24-2	1.3107	0.037047	1.26353	1.29543	1.66401	1.84562	1.99036	2.00552	1.94719	1.95786	1.87157	2.55318	2.20283	3.1591	1.21985	2.16559	2.45811	2.3909	2.26959
184	974.57	15.2176	[M-H]-	103201	975.59	12	MIPC(t18:0/16:0(2OH))	C46H90NO18P		9.20183	0.0276909	1.47934	62.3209	88.8274	165.255	163.198	157.871	147.42	142.592	110.001	137.68	188.54	312.467	105.763	179.122	209.669	206.083	195.469
185	957.58	15.2179	[M+FA-H]-	61204	912.573	9	PI(18:0/22:5(4Z,7Z,10Z,13Z,16Z))	C49H85O13P		5.31489	0.0102411	1.62524	13.675	17.8248	34.7382	34.9093	36.7202	36.4698	35.1461	25.0115	31.3312	43.8195	73.8756	26.3706	44.7189	55.0116	54.1045	51.8779
186	754.547	15.2808	[M-H]-	39288	755.547	10	PC(15:0/19:3(9Z,12Z,15Z))[U]	C42H78NO8P		2.17918	0.0374114	1.60125	2.13292	4.53038	6.80493	10.3515	7.56357	6.81422	5.80278	4.62915	6.22905	10.9897	15.514	5.27623	6.95337	14.6259	9.54445	8.73538
187	1082.67	15.3699	[M+Na]+	103204	1059.68	0	MIPC(t18:0/22:0(2OH))	C52H102NO18P		1.23468	0.000743465	1.87244	0.176719	0.302188	0.349728	0.415146	0.372975	0.362445	0.388292	0.350412	0.666922	0.528011	0.943055	0.302247	0.612711	0.642124	0.734163	0.659879
188	714.478	15.4079	[M+Na]+	78651	691.479	14	PS(O-16:0/14:1(9Z))	C36H70NO9P		3.19485	0.0060817	1.95669	4.86173	1.08415	1.80455	2.12727	2.13084	2.37045	2.39138	2.1358	1.93297	6.0923	5.95775	3.47926	3.77408	6.2927	3.76326	5.70114
189	561.445	15.6189	[M+H]+	58654	560.444	11	DG(14:0/18:4(6Z,9Z,12Z,15Z)/0:0)	C35H60O5		1.05312	0.0140252	1.55109	0.26898	0.442814	0.522705	0.557277	0.557773	0.500119	0.572683	0.511321	1.05723	0.706427	1.1711	0.350417	0.760121	0.667823	0.760067	0.628295
190	961.578	15.6738	[M+Na]+	80577	938.588	0	PI(20:2(11Z,14Z)/22:4(7Z,10Z,13Z,16Z))	C51H87O13P		2.53179	0.0177182	1.40741	2.38806	3.92503	4.12332	4.53237	4.46206	3.87234	4.62759	3.7018	6.32965	3.66109	7.56519	2.97155	5.59043	5.95756	6.76163	5.6828
191	616.494	15.7723	[M+H]+	4694	615.499	19	DG(18:1(9Z)/0:0/18:1(9Z)) (d5)	C39H67D5O5		1.19261	0.00928006	#DIV/0!	0	0	0	0	0	0	0	0	0.495125	0.119046	0.678179	0	0.321812	0.0373946	0.480439	0.289326
192	811.489	15.7792	[M+H]+	93070	810.477	6	Goyaglycoside g	C43H70O14	333333-14-5	1.07889	0.00161994	1.62727	0.24028	0.369254	0.378525	0.392416	0.419125	0.403016	0.420016	0.394949	0.66977	0.546773	0.863538	0.291049	0.576214	0.667416	0.682049	0.613621
193	806.535	15.7807	[M+Na]+	82382	783.541	4	PE(18:0/20:4(5Z,8Z,10E,14Z)(12OH[S]))	C43H78NO9P		3.01487	0.000850764	1.83009	1.11302	1.935	2.092	2.19213	2.54247	2.37358	2.52767	2.37809	4.69511	3.67339	5.77684	1.8858	3.72878	3.97244	4.07328	3.58758
194	872.477	15.7895	[M+FA-H]-	78119	827.474	6	PS(18:4(6Z,9Z,12Z,15Z)/22:6(4Z,7Z,10Z,13Z,16Z,19Z))	C46H70NO10P		1.04878	0.0139753	1.63578	0.515304	0.724823	1.38707	1.40041	1.47339	1.44848	1.31951	1.02305	1.35797	1.83137	3.26928	1.04077	1.83088	2.02354	1.95331	1.89259
195	887.425	15.7899	[M+FA-H]-	94915	842.43	3	26-(2-Glucosyl-6-acetylglucosyl]-1,3,11,22-tetrahydroxyergosta-5,24-dien-26-oate	C42H66O17	155510-76-2	1.04023	0.00912921	1.67158	0.418899	0.733782	1.33034	1.22389	1.33561	1.24139	1.15514	0.825573	1.17448	1.655	2.68122	0.865026	1.56425	1.95415	2.04567	1.87519
196	787.5	15.7903	[M+FA-H]-	69326	742.502	0	Mycolactone	C44H70O9		3.42455	0.00608713	1.7635	4.26591	6.59189	11.8867	11.1133	12.0534	11.4863	10.7905	7.62522	12.014	16.1102	26.8512	8.01278	14.7251	16.745	19.6301	19.608
197	576.5	15.9094	[M+Na]+	102971	553.507	7	Cer(d14:1(4E)/20:0(2OH))	C34H67NO4		1.21215	0.0110112	0	0.519584	0	0	0.0548737	0.410643	0.409695	0.6782	0.4774	0	0	0	0	0	0	0	0
198	961.61	15.9112	[M+FA-H]-	80328	916.604	8	PI(18:1(9Z)/22:2(13Z,16Z))	C49H89O13P		1.57901	0.00834197	1.59187	2.48675	0.996391	3.04445	2.91867	3.10491	3.2851	3.28502	2.29299	1.80703	5.16602	5.19509	3.7871	3.6114	5.20658	3.87109	5.44443
199	978.601	15.9472	[M-H]-	73508	979.602	6	Prorocentrolide	C56H85NO13	117120-34-0	2.90219	0.0236057	1.50999	12.1154	4.63437	12.7118	12.6841	13.7135	13.6854	13.4303	9.67891	7.32927	23.1309	21.407	15.1277	13.5922	22.4743	15.393	21.4517
200	794.514	15.9708	[M+FA-H]-	77728	749.521	6	PS(12:0/21:0)	C39H76NO10P		1.78808	0.00492331	1.79358	1.19603	1.44739	3.03351	3.10981	2.95878	2.77751	2.86529	2.13455	3.27151	4.23054	7.41372	2.35811	4.04823	4.46261	4.87991	4.35119
201	793.511	15.9714	[M-H]-	46640	794.521	4	SQDG(16:0/16:0)	C41H78O12S		2.28276	0.0049186	1.80771	1.80355	2.33127	4.91655	5.09019	4.76926	4.49864	4.51689	3.33373	5.28811	6.80119	12.022	3.84379	6.5134	7.26953	7.7966	6.97441
202	587.461	15.9725	[M+H]+	58662	586.46	10	DG(14:0/20:5(5Z,8Z,11Z,14Z,17Z)/0:0)	C37H62O5		4.33101	0.0101988	1.49079	5.16456	8.05332	9.58326	9.87414	10.4055	9.35989	10.1739	9.51662	16.3158	12.4141	20.2587	6.74518	12.4268	13.4448	13.9635	11.9636
203	766.539	15.9728	[M+H]+	59401	765.531	0	PC(15:0/20:5(5Z,8Z,11Z,14Z,17Z))	C43H76NO8P		3.2298	0.00953026	1.50202	2.71586	4.4235	5.27739	5.23833	5.49997	4.95461	5.65702	5.17632	8.99892	7.18159	10.9547	3.63728	6.85571	6.94606	7.52773	6.39102
204	810.501	15.9767	[M-H]-	40561	811.515	8	PE(22:6(4Z,7Z,10Z,13Z,16Z,19Z)/20:4(5Z,8Z,11Z,14Z))[U]	C47H74NO8P		2.6199	0.00372907	1.91292	1.9762	3.12061	5.5402	5.75541	5.47675	5.00715	5.05889	3.68839	6.06796	7.9906	14.674	4.41407	7.6702	8.51035	9.79558	9.02244
205	771.494	15.9814	[M+H]+	81783	770.489	2	PA(20:3(8Z,11Z,14Z)/22:6(4Z,7Z,10Z,13Z,16Z,19Z))	C45H71O8P		3.10625	0.0185014	1.38868	4.40402	6.46941	7.10406	7.03759	6.43092	5.93186	6.69932	6.10673	9.68046	7.5113	12.77	4.19322	7.9604	9.04342	10.0344	8.49609
206	788.515	16.0466	[M+FA-H]-	78724	743.51	8	PS(O-16:0/18:3(9Z,12Z,15Z))	C40H74NO9P		2.00783	0.00590246	1.98172	2.29525	1.00134	2.88975	2.33928	2.93618	3.15567	2.75205	1.84814	1.53306	5.60831	5.48107	3.76412	3.84924	6.87229	4.45054	6.52541
207	767.479	16.0906	[M+H]+	46648	766.466	7	MGDG(18:5(3Z,6Z,9Z,12Z,15Z)/18:5(3Z,6Z,9Z,12Z,15Z))	C45H66O10		1.10386	0.000988834	#DIV/0!	0	0	0	0	0	0	0	0	0.0178033	0.138124	0.230177	0.150116	0.253928	0.390851	0.291038	0.264351
208	771.526	16.1294	[M-H]-	61854	772.525	10	PG(16:0/20:3(5Z,8Z,11Z))	C42H77O10P		2.64306	0.00561492	1.83718	4.66665	2.32295	6.23281	4.33594	6.06306	5.33914	5.41065	4.55806	3.57853	11.2355	10.8518	7.08067	7.78405	12.7084	7.52372	10.7574
209	765.517	16.1703	[M+FA-H]-	79819	720.53	15	PG(O-16:0/17:1(9Z))	C39H77O9P		1.43526	0.00922574	2.09079	0.903638	0.726872	1.14023	1.13335	1.30049	1.40153	1.46821	0.953332	0.808191	1.87062	2.80778	1.45008	2.15869	3.16949	2.73577	3.87431
210	184.983	16.2469	[M+H]+	484	183.977	10	Phosphohydroxypyruvic acid	C3H5O7P	3913-50-6	1.7004	0.00104797	1.64797	0.647341	0.638728	0.727016	0.816591	0.849582	0.906328	1.21214	1.27315	1.28153	1.39539	1.84029	0.871154	1.33251	1.79184	1.56933	1.57058
211	756.554	15.3143	[M+H]+	39288	755.547	0	PC(15:0/19:3(9Z,12Z,15Z))[U]	C42H78NO8P		2.27281	0.0306694	2.17826	1.19133	1.76776	1.61673	0.868895	0.978592	0.86266	0.780841	0.901643	1.14403	1.35296	1.5813	0.66935	3.37693	3.91858	3.92998	3.56253
212	983.594	15.6888	[M+FA-H]-	80577	938.588	7	PI(20:2(11Z,14Z)/22:4(7Z,10Z,13Z,16Z))	C51H87O13P		1.58798	0.00522552	1.78051	0.869072	1.24101	2.3349	2.48325	2.41238	2.35777	2.32489	1.71159	2.44341	3.13303	5.78961	1.9167	3.23539	3.83968	3.90716	3.75117
213	911.574	15.2184	[M-H]-	61204	912.573	9	PI(18:0/22:5(4Z,7Z,10Z,13Z,16Z))	C49H85O13P		2.41619	0.00887267	1.66107	2.66404	3.45852	6.76567	6.78175	7.07061	6.93572	6.65536	4.83643	6.07409	8.7683	14.6765	5.06455	8.70516	10.8678	10.6664	10.2043
214	741.44	7.47404	[M-H]-	93065	742.45	4	Alliosterol 1-rhamnoside 16-galactoside	C39H66O13	289690-78-4	1.1304	0.000310024	0.485596	0.814782	0.712119	1.40388	1.41254	1.60092	1.67276	1.34707	1.22829	0.422883	0.695821	0.880501	0.33005	0.517973	0.657939	0.738472	0.705733
215	989.616	11.0758	[M+Na]+	80776	966.62	7	PI(22:2(13Z,16Z)/22:4(7Z,10Z,13Z,16Z))	C53H91O13P		1.11633	0.0191558	0.35843	0.311634	0.316702	0.539984	0.950986	0.293756	0.793139	0.238747	0.228682	0.230854	0.159425	0.245059	0.0735133	0.117452	0.211637	0.137011	0.141787

## Sheet: Table S3
No.	m/z	RT(min)	Adduct	METLINID	Mass	ΔPPM	Name	Formula	CAS	VIP(2&3)	p(2&3)	FC(2&3)(3/2)	2-1.mzdata	2-2.mzdata	2-3.mzdata	2-4.mzdata	2-5.mzdata	2-6.mzdata	2-7.mzdata	2-8.mzdata	3-1.mzdata	3-2.mzdata	3-3.mzdata	3-4.mzdata	3-5.mzdata	3-6.mzdata	3-7.mzdata	3-8.mzdata
1	685.197	0.768576	[M+FA-H]-	68357	640.2	2	Plantamajoside	C29H36O16	104777-68-6	2.31856	0.02773	0.679076	8.63896	16.284	23.7703	8.59633	14.6439	18.5765	16.274	16.0516	11.9218	10.2401	13.0455	8.00425	10.1454	10.1621	11.1476	8.74791
2	811.272	0.772524	[M+FA-H]-	985408	766.268	6	4-(4-{4-[(6-O-Acetyl-?-D-glucopyranosyl)oxy]-3-methoxyphenyl}tetrahydro-1H,3H-furo[3,4-c]furan-1-yl)-2-methoxyphenyl 6-O-acetyl-?-D-glucopyranoside	C36H46O18		1.02368	0.0141799	0.648006	1.34971	2.17272	3.6563	1.65276	2.22433	2.88854	2.7777	3.00865	1.77621	1.48561	1.88131	1.22392	1.56574	1.5837	1.77144	1.49769
3	649.22	0.777352	[M-H]-	47863	650.221	9	5-Hydroxy-7,3',4'-trimethoxy-8-methylisoflavone 5-O-neohesperidoside	C31H38O15		1.14744	0.00874874	0.61871	1.52637	2.34727	4.08683	1.82595	2.59059	3.00181	3.06664	3.21765	1.8277	1.57596	2.05365	1.31674	1.55216	1.65178	1.86459	1.56058
4	473.207	0.807319	[M+Na]+	2392	450.219	1	Methyldopexamine sulfate	C23H34N2O5S		1.04853	0.00012208	0.569068	0.489942	0.480507	0.614614	0.271251	0.425727	0.500361	0.466312	0.537339	0.266099	0.209491	0.263423	0.361138	0.260815	0.216079	0.274422	0.303056
5	495.308	0.807333	[M+H]+	84126	494.303	5	Norselic acid E	C31H42O5		1.03317	0.00311001	0.624936	0.642392	0.525944	0.709553	0.285258	0.571045	0.517587	0.716702	0.684074	0.364432	0.288603	0.361731	0.437293	0.328488	0.349037	0.393483	0.384483
6	248.157	0.915471	[M+H]+	85863	247.153	15	Lysyl-Threonine	C10H21N3O4		2.67246	0.0172265	0.788502	8.82529	8.75749	11.3377	4.78951	8.0975	9.18304	9.60474	9.14508	7.27934	6.49247	6.65978	8.06915	6.39762	6.43077	6.88357	6.77773
7	712.216	1.12023	[M+FA-H]-	1971	667.223	8	7-Hydroxypipotiazine glucuronide	C30H41N3O10S2		1.75498	0.00326635	0.544655	3.34943	4.69466	7.57772	2.68564	4.72935	5.28539	5.2579	5.15618	2.8471	2.30836	3.48068	2.4701	2.41873	2.44808	2.83517	2.28967
8	874.268	1.12444	[M+FA-H]-	69041	829.261	10	Aromatized deshydroxy-C-1027 chromophore	C43H44ClN3O12		1.65313	0.00434241	0.584682	3.443	4.80972	7.39364	2.69466	4.58227	5.35565	5.23451	5.15186	3.11938	2.49128	3.63393	2.6901	2.63616	2.64808	2.99424	2.39373
9	268.1	1.27672	[M+H]+	3394	267.095	10	Neuraminic acid	C9H17NO8	114-04-5	1.88118	1.92822e-08	3.17408	0.20375	0.26958	0.30169	0.116634	0.25622	0.421828	0.302567	0.199629	0.958367	0.931595	0.769365	0.917466	0.74099	0.819239	0.645925	0.793434
10	755.336	1.29491	[M-H]-	71069	756.345	2	Ascidiacyclamide	C36H52N8O6S2	86701-12-4	2.15834	0.00161967	0.4833	4.39286	5.86989	9.41366	3.08405	6.31662	6.43881	6.67323	6.79401	2.90623	2.45287	4.00798	2.75278	2.80935	2.9837	3.19603	2.56461
11	473.207	1.512	[M+Na]+	71509	450.225	15	Nigakilactone E	C24H34O8	28360-79-4	1.91141	0.0022794	0.688973	2.44959	2.49422	3.02083	1.42106	2.33929	2.65599	2.68979	3.06445	1.60883	1.30306	1.7328	2.2474	1.65888	1.46763	1.82284	2.03118
12	471.199	1.54105	[M+FA-H]-	5925	426.202	3	Dolichyl phosphate D-mannose	C18H35O9P		2.56735	0.000499173	0.48551	5.85548	8.34112	11.5053	5.06115	7.62416	8.68228	8.48253	9.55628	4.31064	3.36486	4.77446	3.70132	4.11598	3.39098	4.32113	3.63138
13	298.093	4.06697	[M+Na]+	6339	275.102	5	Ethenodeoxyadenosine	C12H13N5O3	68498-25-9	1.77083	0.00281303	0.647868	1.92964	1.86669	2.77254	0.997439	1.71682	2.17606	2.04631	1.98632	1.28971	1.00938	1.08786	1.67745	1.15848	1.19885	1.28965	1.32528
14	259.13	4.22749	[M-H]-	62019	260.137	0	L-gamma-glutamyl-L-isoleucine	C11H20N2O5		1.08422	0.000720024	0.363538	0.98009	1.19338	1.82178	0.546485	1.05003	1.03292	1.39684	1.41798	0.459537	0.354932	0.511795	0.350441	0.462592	0.412118	0.47497	0.405239
15	266.134	4.80231	[M+Na]+	6417	243.147	6	2-Ethylacrylylcarnitine	C12H21NO4		1.25576	0.00011289	2.69857	0.17377	0.162658	0.21882	0.0856924	0.167382	0.201422	0.192632	0.171609	0.389567	0.377812	0.822266	0.483578	0.363549	0.391378	0.422377	0.457273
16	146.057	4.97742	[M+Na]+	34511	123.068	4	4-Amino-o-cresol	C7H9NO	2835-96-3	1.51109	4.65091e-08	5.52531	0.0727351	0.0862586	0.105753	0.0387821	0.0693574	0.0925105	0.0779277	0.0808806	0.427933	0.443196	0.509649	0.503974	0.403764	0.344641	0.406885	0.408884
17	468.239	6.02233	[M+H]+	78859	467.228	6	PS(14:1(9Z)/0:0)	C20H38NO9P		1.21185	0.0126076	0.717888	1.34994	1.42068	1.71651	0.741049	1.05377	1.35703	1.10928	1.08251	1.03428	0.902641	0.844489	1.05926	0.834701	0.815156	0.778717	0.788153
18	687.433	6.87364	[M+H]+	78881	686.416	14	PG(12:0/18:4(6Z,9Z,12Z,15Z))	C36H63O10P		1.60886	0.00987354	1.45961	1.05578	1.23446	2.3686	0.556533	1.10353	1.58019	1.50091	1.51966	2.23326	2.11026	2.23334	2.36312	1.7267	1.70942	1.64237	1.91997
19	638.415	7.05661	[M+FA-H]-	3868	593.406	16	PE(12:0/13:0)	C30H60NO8P		1.0007	0.00953773	0.498747	1.02215	1.72702	2.77024	0.69427	1.47438	1.89407	1.52256	1.29751	0.848814	0.686442	0.893961	0.6919	0.728145	0.743785	0.788829	0.803681
20	577.426	7.0711	[M+H]+	91430	576.418	1	Campesteryl ferulate	C38H56O4	20972-07-0	1.52981	0.00595817	0.593723	1.23694	1.31275	2.11529	0.526559	1.20356	1.58023	1.40717	1.25884	0.709276	0.689315	0.880607	1.13343	0.661076	0.665397	0.678633	0.900274
21	621.416	7.43805	[M+H]+	102928	620.414	8	Butyl 4'-O-hexadecanoyl-neohesperidoside	C32H60O11		1.29162	0.0411317	0.764993	2.05016	2.07242	3.02441	1.00956	1.86686	2.47095	2.16238	1.99964	1.62522	1.50529	1.94789	1.97361	1.43778	1.41758	1.37075	1.46389
22	874.478	7.90434	[M+FA-H]-	78060	829.489	11	PS(18:3(6Z,9Z,12Z)/22:6(4Z,7Z,10Z,13Z,16Z,19Z))	C46H72NO10P		1.11357	0.00220026	0.525133	1.26651	1.82997	2.72648	0.995352	1.70271	2.03051	2.09578	1.78996	1.01492	0.904801	1.20251	0.8326	0.883225	0.870332	1.02776	0.84533
23	843.5	7.99292	[M+Na]+	80074	820.51	0	PI(13:0/20:2(11Z,14Z))	C42H77O13P		2.14462	6.47237e-05	0.426215	1.42791	1.24042	1.76093	0.675178	1.35728	1.55648	1.94712	1.6836	0.506691	0.471325	0.632035	0.862011	0.507041	0.450193	0.736599	0.799051
24	841.493	7.99658	[M-H]-	80145	842.495	6	PI(15:0/20:5(5Z,8Z,11Z,14Z,17Z))	C44H75O13P		1.53439	0.00075211	0.454301	1.75277	2.59788	3.59163	1.65046	2.55341	3.26741	3.63966	3.24274	1.22746	1.06739	1.41909	1.22529	1.21952	1.04061	1.5606	1.36914
25	827.505	8.00358	[M+Na]+	81089	804.515	0	PI(P-16:0/17:2(9Z,12Z))	C42H77O12P		4.28329	0.0137089	0.686905	13.3778	11.1839	19.0621	7.42234	12.6134	15.5813	18.0511	15.8842	8.96903	9.14164	9.93808	13.4462	8.44357	7.96367	9.27076	10.5682
26	837.487	8.09127	[M+H]+	90060	836.492	15	Hebevinoside VII	C45H72O14	101770-14-3	1.58977	0.000963608	0.615442	1.25709	1.20803	1.76454	0.722693	1.2278	1.48257	1.59381	1.42874	0.767653	0.74689	0.814144	1.14455	0.678101	0.682768	0.817686	0.924365
27	815.505	8.09146	[M+Na]+	81086	792.515	0	PI(P-16:0/16:1(9Z))	C41H77O12P		3.3505	0.00177354	0.574288	4.9537	4.58432	7.22361	2.75609	4.7734	5.65445	6.54217	5.61333	2.79869	2.75238	3.05433	4.1969	2.51991	2.56351	2.90583	3.38661
28	876.494	8.09779	[M+FA-H]-	78118	831.505	10	PS(18:4(6Z,9Z,12Z,15Z)/22:4(7Z,10Z,13Z,16Z))	C46H74NO10P		3.10807	0.00131674	0.477376	8.61836	12.4193	17.4695	6.86919	10.0002	13.5795	15.7806	13.4718	6.22066	5.4037	7.16379	5.37632	5.50152	5.21458	6.56503	5.43676
29	827.513	8.15187	[M+FA-H]-	79015	782.51	6	PG(15:1(9Z)/22:4(7Z,10Z,13Z,16Z))	C43H75O10P		1.00631	0.00282912	0.470654	0.833014	1.20058	1.96346	0.659164	1.20906	1.5007	1.81243	1.51267	0.602409	0.551839	0.787821	0.592567	0.57375	0.591681	0.728865	0.602861
30	891.512	8.15194	[M-H]-	80297	892.51	10	PI(17:2(9Z,12Z)/22:6(4Z,7Z,10Z,13Z,16Z,19Z))	C48H77O13P		1.31412	0.00138057	0.35276	1.15305	1.53215	2.55795	0.809838	1.59153	1.97279	2.65733	1.83723	0.641013	0.537468	0.769637	0.597907	0.575204	0.554972	0.722039	0.579869
31	242.281	8.16896	[M+H]+	4110	241.277	14	1-Hexadecylamine	C16H35N	143-27-1	1.56787	0.0102259	0.684616	2.17119	2.17867	2.49683	1.11369	1.51724	2.02597	1.59092	1.46622	1.53605	1.4227	1.24952	1.47908	1.17258	1.07122	1.03376	1.00359
32	605.421	8.27171	[M+H]+	81215	604.41	5	PA(12:0/17:1(9Z))	C32H61O8P		1.01097	0.0322256	0.777946	1.2426	1.28231	1.74184	0.655392	1.23119	1.58664	1.37836	1.25568	1.0274	0.953224	1.15637	1.24578	0.935253	0.90546	0.915051	0.931878
33	370.338	8.29026	[M+H]+	62991	369.324	17	Arachidoyl glycine	C22H43NO3	617703-96-5	1.17701	0.0379976	0.451446	0.885292	1.42829	1.06201	0.205623	0.463323	0.378747	0.363559	0.802216	0.175264	0.589428	0.134192	0.412432	0.232513	0.236577	0.336536	0.40622
34	417.118	8.33655	[M+H]+	46858	416.111	1	Pelargonidin 3-rhamnoside	C21H20O9		1.22904	0.00691355	1.35248	1.01744	1.2716	1.359	0.536881	0.89932	1.21375	0.860778	0.86537	1.62772	1.47082	1.38383	1.3838	1.36385	1.35852	1.13736	1.12662
35	556.335	8.85482	[M-H]-	57992	557.339	7	(25R)-1beta,3alpha,7alpha-trihydroxy-5beta-cholestan-27-oyl taurine	C29H51NO7S		1.01486	0.0318144	0.666771	1.80718	3.15831	4.68252	1.46718	2.58847	3.63823	3.12323	2.89864	2.19107	1.87937	2.75262	1.64195	1.81261	1.89501	1.9445	1.46113
36	540.34	8.99978	[M-H]-	57994	541.344	7	(25R)-3alpha,7alpha-dihydroxy-5beta-cholestan-27-oyl taurine	C29H51NO6S		1.25102	0.0146312	0.610561	2.11881	3.92585	5.22396	1.74679	3.03101	4.465	3.3617	3.10011	2.29585	1.98312	2.85933	1.79547	1.96927	1.9961	2.01211	1.55755
37	522.35	9.22875	[M+H]+	40008	521.348	10	PC(O-16:1(11Z)/2:0)	C26H52NO7P		1.08531	0.00208548	0.568065	0.504713	0.626617	0.733477	0.255432	0.617658	0.791091	0.589714	0.527871	0.364846	0.345901	0.50022	0.413428	0.225186	0.25124	0.246824	0.291912
38	583.337	9.23606	[M-H]-	81202	584.332	19	PI(P-18:0/0:0)	C27H53O11P		1.23741	0.000726326	0.488885	1.38223	2.61156	2.76655	1.09553	2.38025	2.60324	2.14346	1.85316	1.333	1.1417	1.73561	0.841261	0.792388	0.87231	0.7987	0.715889
39	764.478	9.54845	[M+Na]+	78657	741.495	7	PS(O-16:0/18:4(6Z,9Z,12Z,15Z))	C40H72NO9P		1.17846	0.00353178	0.559502	0.605612	0.521431	0.935405	0.291345	0.639566	0.725954	0.794886	0.778426	0.332497	0.259408	0.470887	0.492788	0.312744	0.329659	0.364508	0.398743
40	400.364	9.68911	[M+H]+	41802	399.35	15	Demissidine	C27H45NO		2.64847	0.046214	0.773648	9.01919	9.9321	12.5618	4.21562	8.67675	11.5614	9.36349	8.89997	6.57733	6.36895	8.81629	9.14742	6.38041	6.62312	6.49246	7.02218
41	412.41	9.69216	[M+H]+	43406	411.408	12	C-8 Ceramine	C26H53NO2	170926-06-4	1.04815	0.00141844	0.581883	0.559212	0.529002	0.655495	0.254817	0.490862	0.422896	0.563776	0.545331	0.342042	0.260497	0.299827	0.326683	0.26961	0.275726	0.274364	0.291233
42	727.45	9.77259	[M+H]+	79255	726.447	6	PG(18:4(6Z,9Z,12Z,15Z)/15:1(9Z))	C39H67O10P		2.812	0.000937992	0.458926	2.73435	2.30518	3.96724	1.26184	2.54386	2.72879	3.32864	3.48452	1.05132	0.90088	1.64734	1.84092	1.13693	1.08926	1.29703	1.29536
43	889.51	9.7824	[M+FA-H]-	80081	844.51	1	PI(13:0/22:4(7Z,10Z,13Z,16Z))	C44H77O13P		1.38439	0.00398044	0.560928	2.09337	3.0534	4.84161	1.75881	3.05017	3.50425	3.54335	3.54412	1.89693	1.50822	2.26828	1.63408	1.71548	1.66667	2.01029	1.54151
44	952.506	9.78309	[M-H]-	58603	953.514	1	CDP-DG(16:0/16:0)	C44H81N3O15P2		1.15255	0.00123026	0.438061	1.07514	1.56661	2.51915	0.863817	1.43136	1.74233	1.68704	1.79528	0.72328	0.570389	1.00074	0.662409	0.588321	0.596053	0.789446	0.624294
45	507.297	10.0964	[M+H]+	68088	506.289	0	Mucronine A	C29H38N4O4	38840-25-4	1.63668	0.0192113	0.635386	1.37568	1.37779	2.65281	0.848375	1.55644	2.24333	2.16924	2.34869	1.16592	0.9151	1.32417	1.53164	1.00275	1.00855	1.02656	1.2844
46	811.544	10.2214	[M-H]-	79072	812.557	6	PG(17:0/22:4(7Z,10Z,13Z,16Z))	C45H81O10P		1.21949	0.0228992	0.582847	2.10161	3.57114	5.80358	1.57394	2.90337	3.52065	2.71046	2.82065	1.97799	1.741	2.3771	1.75328	1.55847	1.60359	1.91049	1.65238
47	462.294	10.4111	[M+Na]+	40186	439.306	2	PC(O-12:0/O-1:0)	C21H46NO6P		1.36668	0.000169399	2.80843	0.133092	0.268642	0.342395	0.0615201	0.14363	0.258428	0.163063	0.180346	0.510049	0.463673	0.866232	0.700384	0.313117	0.596897	0.420751	0.485089
48	747.471	10.4639	[M+H]+	41435	746.476	15	Myxol glycoside/ (Myxoxanthophyll)	C46H66O8		1.11364	0.0173461	0.583588	0.952838	0.585956	1.23551	0.311852	0.774154	0.762858	0.677857	0.553781	0.258798	0.300558	0.52358	0.522949	0.48501	0.432883	0.389387	0.503632
49	792.554	10.5109	[M+H]+	40493	791.547	0	PE(18:0/22:6(4Z,7Z,10Z,13Z,16Z,19Z))	C45H78NO8P		3.80553	0.0367033	0.72664	9.34756	18.4709	18.8893	11.1939	12.3292	16.0645	15.336	20.2996	17.5062	10.9333	8.44566	11.1979	13.2069	8.29791	7.60877	11.4033
50	644.474	10.7563	[M+Na]+	77500	621.473	17	PE(O-16:0/12:0)	C33H68NO7P		1.32705	0.0333174	0.643295	1.17854	1.00821	1.99838	0.493502	1.28129	1.37332	2.01792	1.22891	0.712601	0.868847	1.15363	0.964972	0.749316	0.792546	0.79368	0.770518
51	746.468	10.7763	[M+Na]+	59360	723.484	6	PC(14:1(9Z)/18:4(6Z,9Z,12Z,15Z))	C40H70NO8P		2.01777	0.0295135	0.735042	4.15394	3.89215	5.26584	2.64244	3.48184	4.45776	5.71444	2.71815	3.17977	2.66092	3.20479	3.20273	2.43992	3.06985	2.65976	3.34363
52	405.404	10.8236	[M+Na]+	36460	382.418	6	Ceryl alcohol	C26H54O		1.22526	0.0216243	0.764967	1.79505	1.62385	2.36832	0.884646	1.56697	1.77136	1.74831	1.82702	1.14465	1.22575	1.47712	1.57716	1.136	1.30194	1.24286	1.28701
53	441.425	10.8239	[M+H]+	74597	440.423	11	28-hydroxy-octacosanoic acid	C28H56O3		1.25439	0.0247643	0.761902	1.91909	1.75387	2.53948	0.926769	1.62203	1.8783	1.78142	1.90071	1.16322	1.27444	1.53035	1.71014	1.16525	1.35563	1.34035	1.37233
54	643.469	10.8275	[M+H]+	82251	642.462	0	PA(P-16:0/17:2(9Z,12Z))	C36H67O7P		4.07942	0.0499279	0.795707	25.3154	24.3319	35.8997	12.9159	22.7116	27.2683	23.4763	26.0231	18.1386	18.064	22.8411	23.132	17.6335	18.9181	18.9478	19.8293
55	619.479	10.8298	[M-H]-	82152	620.478	13	PA(O-16:0/15:0)	C34H69O7P		1.78095	0.0379823	0.719508	7.27523	11.1684	17.2116	6.17608	10.1066	12.2554	11.4014	11.7619	7.8336	7.19682	9.94016	6.63992	7.60886	8.29561	8.54712	6.79174
56	665.485	10.8321	[M-H]-	79813	666.484	12	PG(O-16:0/13:0)	C35H71O9P		2.76082	0.0262913	0.729561	18.3836	27.7486	41.8265	15.7954	25.5931	29.2979	28.1714	29.3634	19.1875	17.8181	25.1725	16.7935	19.4136	20.5714	21.2864	17.4735
57	682.476	10.8366	[M-H]-	40836	683.474	13	PG(14:0/14:0)	C34H67O10P		9.15474	0.0179402	0.672821	147.262	234.897	343.242	127.29	200.647	247.029	227.325	225.997	156.117	137.946	186.153	129.386	144.195	148.187	152.981	124.954
58	641.453	11.0007	[M+H]+	90194	640.449	5	6-Geranylgeranyl 8'-methyl 6,8'-diapocarotene-6,8'-dioate	C43H60O4	247030-33-7	2.99477	0.00482469	0.687851	7.09239	6.35315	9.15618	3.38423	5.73142	6.3946	6.86827	7.14087	3.95715	3.8936	5.56951	4.9515	3.94049	4.65092	4.2377	4.65067
59	421.399	11.0019	[M+H]+	97077	420.397	12	Myristoleyl myristoleate	C28H52O2		1.53398	0.0024096	0.623007	1.46947	1.31816	1.89859	0.623721	1.2234	1.26639	1.47675	1.46363	0.703181	0.738755	1.09416	0.981648	0.683375	0.89407	0.720803	0.875168
60	663.469	11.01	[M-H]-	79906	664.468	12	PG(P-16:0/13:0)	C35H69O9P		1.20682	0.00483693	0.570641	2.00182	2.71235	4.53403	1.32346	2.4851	2.50217	2.91573	3.1229	1.1825	1.18587	2.15059	1.52694	1.41559	1.67918	1.66925	1.51453
61	680.459	11.0109	[M+FA-H]-	39114	635.453	12	PC(12:0/13:0)	C33H66NO8P		5.60181	0.00230548	0.541369	34.866	51.4383	86.7627	28.0535	48.6238	52.8139	53.8002	55.5301	27.0077	23.9549	38.7308	25.3903	26.0875	28.804	28.9985	24.0098
62	583.407	11.0404	[M+H]+	41474	582.392	12	OH-Diaponeurosporene glucoside ester	C36H54O6		1.07736	0.000355224	0.460106	0.425522	0.366981	0.59619	0.196707	0.369558	0.425474	0.500438	0.446626	0.0873444	0.0873683	0.285969	0.247426	0.196097	0.18403	0.217287	0.225479
63	744.452	11.3061	[M+Na]+	76640	721.468	6	PE(13:0/22:6(4Z,7Z,10Z,13Z,16Z,19Z))	C40H68NO8P		1.71079	0.00926704	0.677282	2.20178	2.31639	2.8132	1.05066	1.71752	2.50136	2.09335	1.89251	1.31461	1.16766	1.68837	1.36826	1.40363	1.42917	1.15807	1.70415
64	776.529	11.3265	[M+H]+	59375	775.515	8	PC(14:1(9Z)/22:6(4Z,7Z,10Z,13Z,16Z,19Z))	C44H74NO8P		2.4918	0.0277195	0.588481	4.68658	5.32053	7.59923	2.39053	3.06345	3.04975	2.80907	4.3166	1.31534	2.08727	3.06541	1.17623	3.18391	3.86523	2.04223	2.82301
65	582.396	11.3357	[M+Na]+	92076	559.403	7	Debenzoylzucchini factor B	C37H53NO3	308811-93-0	1.26904	0.00701202	0.581538	0.966507	1.0504	1.30397	0.333956	0.820768	0.783914	0.874541	1.0815	0.483266	0.524964	0.369667	0.872501	0.659554	0.42769	0.578543	0.27994
66	581.393	11.3401	[M+H]+	41331	580.392	10	Pectenolone	C40H52O3		1.33011	0.0364186	0.79516	2.71242	2.45426	2.99834	1.4272	2.27457	2.87198	2.80003	2.31416	1.64074	1.56217	2.37137	2.3802	1.52087	2.21249	1.86283	2.23562
67	599.443	11.3707	[M+H]+	86719	598.439	4	(8'R)-Neochrome	C41H58O3	59491-56-4	3.855	0.0377849	0.743799	20.2343	17.5542	22.9159	8.39712	13.4509	16.1314	17.8681	17.5965	9.14794	8.44925	15.9051	16.4449	11.1692	11.4786	12.4476	14.7369
68	397.399	11.371	[M+H]+	4303	396.397	11	Isocerotic acid	C26H52O2		1.94032	0.0281237	0.768604	4.95071	4.38437	6.15154	2.3452	3.88237	4.67637	4.7597	4.76596	3.05488	2.84193	4.12683	4.30123	3.11723	3.22323	3.28011	3.65991
69	361.378	11.3712	[M+Na]+	87388	338.391	6	2-Methyltricosane	C24H50	1928-30-9	1.52962	0.0231078	0.759107	2.8795	2.49044	3.54494	1.34434	2.29297	2.73509	2.79694	2.76173	1.73686	1.66585	2.39216	2.46746	1.7644	1.81913	1.89434	2.08409
70	621.459	11.379	[M+FA-H]-	46584	576.46	0	1-(O-alpha-D-glucopyranosyl)-(1,3R,25R)-hexacosanetriol	C32H64O8		2.93768	0.028409	0.71959	19.7769	28.3906	43.5764	16.7835	26.049	29.2726	30.7269	30.8138	21.6124	17.9685	24.8151	17.7299	19.9622	20.0413	21.3204	18.7383
71	667.555	11.3963	[M+Na]+	103380	644.553	19	16:3 Stigmasteryl ester	C45H72O2		2.14607	1.35542e-05	0.155411	0.944119	0.889724	1.14292	0.424428	0.787386	0.99454	1.04446	0.86281	0.199976	0.131901	0.229497	0.173258	0.106758	0.0969827	0.0883199	0.0752331
72	937.577	11.4036	[M+Na]+	61202	914.588	0	PI(18:0/22:4(10Z,13Z,16Z,19Z))	C49H87O13P		4.604	0.00125358	0.456048	4.63892	9.23814	9.78845	6.28645	5.88069	10.698	8.17309	9.60964	8.49012	3.39166	2.48598	3.97752	4.38674	2.25107	1.4849	2.86197
73	639.452	11.466	[M+FA-H]-	87646	594.45	6	Squamocin B	C35H62O7	159934-23-3	1.41092	0.0375377	0.596449	3.55667	5.20597	9.16031	2.82036	2.9793	5.04019	5.80618	3.48437	2.82995	2.41026	4.12961	2.70935	2.91765	2.90578	3.10348	1.69081
74	395.383	11.5029	[M+H]+	34772	394.381	12	9-hexacosenoic acid	C26H50O2		2.92776	0.0049046	0.657422	6.48371	5.40845	7.72195	2.78746	5.09096	5.1262	6.58656	6.24705	3.02525	2.91203	4.74066	4.83515	3.10495	3.9822	3.37767	3.90347
75	619.443	11.5154	[M-H]-	40909	620.442	13	PA(15:0/15:0)[U]	C33H65O8P		1.47277	0.00933023	0.63099	3.50746	4.25137	7.00365	2.37731	4.5114	4.81935	5.24201	5.52296	3.08009	2.54085	3.81303	2.60439	2.6694	3.01056	3.04804	2.72891
76	694.574	11.5274	[M+H]+	41723	693.57	4	Cholesteryl nitrolinoleate	C45H75NO4		1.19437	2.07287e-05	0.287194	0.457176	0.380975	0.513704	0.165943	0.327481	0.364486	0.299491	0.308362	0.146466	0.114671	0.154177	0.120908	0.107266	0.0597593	0.052458	0.0534992
77	745.46	11.6639	[M+H]+	41287	744.46	10	Adonixanthin 3-glucoside	C46H64O8		1.74707	0.0398313	0.725966	4.31574	3.12882	4.61025	1.50726	2.87156	3.34179	3.52883	2.68555	1.61357	1.76163	3.06142	2.9178	2.04053	2.18328	2.49642	2.79306
78	567.413	11.6643	[M+H]+	41318	566.412	11	Diatoxanthin/ 7,8-Didehydrozeaxanthin	C40H54O2		3.94325	0.0019311	0.669969	10.845	9.46249	13.3393	5.26127	9.31015	10.6192	10.8012	10.2318	6.32901	5.78814	7.97768	8.22622	5.89333	6.30807	6.4274	6.56075
79	653.413	11.6648	[M+H]+	81251	652.41	7	PA(13:0/20:5(5Z,8Z,11Z,14Z,17Z))	C36H61O8P		1.41366	0.0303593	0.781565	2.8789	2.5655	3.54314	1.38464	2.27287	2.81298	2.63568	2.33665	1.70147	1.79274	2.23185	2.25858	1.91936	1.99043	1.82419	2.24903
80	583.407	11.6649	[M+H]+	41442	582.407	12	1',2'-Dihydro-1',2'-dihydroxy-4-ketotoruelene/ (4-Ketophleixanthophyll)	C40H54O3		2.14745	0.000348611	0.583112	2.24215	2.01279	2.90191	1.12175	1.86809	2.3277	2.38516	2.24735	1.29362	1.08274	1.50078	1.40191	1.21571	1.05192	1.07119	1.35738
81	525.366	11.6731	[M+H]+	80028	524.348	19	PG(P-20:0/0:0)	C26H53O8P		1.09388	0.0107394	0.749823	1.28384	1.16007	1.55976	0.613967	1.08571	1.28743	1.21933	1.1457	0.792645	0.820344	1.00636	0.997444	0.798206	0.880203	0.797318	0.922683
82	672.431	11.6811	[M+Na]+	82381	649.432	14	PC(16:0/9:0(CHO))	C33H64NO9P		1.75744	0.00494119	0.702155	2.61493	2.32627	3.28672	1.25702	2.20212	2.46642	2.53078	2.16472	1.54434	1.5024	1.89938	1.93463	1.49037	1.64704	1.47675	1.74
83	730.473	11.6812	[M+H]+	77725	729.458	10	PS(12:0/20:3(8Z,11Z,14Z))	C38H68NO10P		7.09928	0.00593896	0.714554	45.6709	40.315	56.0964	21.8021	38.2789	43.2164	43.3412	37.3576	27.3881	26.0509	33.5346	33.8407	26.4769	29.0871	26.0044	30.618
84	638.411	11.6817	[M+H]+	3870	637.395	12	PS(12:0/13:0)	C31H60NO10P		1.46187	0.00572073	0.701289	1.8752	1.57107	2.27408	0.848323	1.55497	1.76048	1.76391	1.52081	1.04318	1.08645	1.35652	1.36758	1.0529	1.10195	1.024	1.20259
85	754.536	11.6969	[M+H]+	3865	753.531	2	PE(17:0/20:4(5Z,8Z,11Z,14Z))	C42H76NO8P		1.29351	0.00050033	0.334434	0.477437	0.50647	0.616153	0.293677	0.308723	0.412231	0.377849	0.752959	0.275516	0.0434445	0.151931	0.159612	0.11519	0.145593	0.181896	0.17944
86	782.534	11.7987	[M+Na]+	78673	759.541	4	PS(O-18:0/17:2(9Z,12Z))	C41H78NO9P		2.58041	0.0429562	0.662245	3.65679	8.13523	6.36413	3.96313	3.97377	7.905	5.10842	7.50167	7.47774	3.08775	2.44032	4.81115	3.73084	2.82225	2.77786	3.7181
87	787.489	11.8055	[M+H]+	94926	786.477	6	Majonoside R2	C41H70O14	81534-63-6	1.68573	0.0280598	0.643043	1.3925	2.86131	2.5902	1.57246	1.55385	2.87474	1.99089	2.73165	2.85584	1.06807	0.856412	1.67618	1.46081	1.02249	1.01319	1.34372
88	696.49	11.8117	[M-H]-	60554	697.505	10	PE(18:3(6Z,9Z,12Z)/P-16:0)	C39H72NO7P		1.11289	0.0186744	0.596908	2.29962	2.75567	5.34952	1.36857	2.71203	2.4594	2.83857	2.71187	1.2364	1.54011	2.56758	1.4473	1.52809	1.91633	1.80343	1.38834
89	595.409	11.8235	[M+H]+	93737	594.392	16	Hericenone E	C37H54O6	137592-05-3	2.27249	0.00490411	0.443239	1.51084	1.15507	2.42131	0.936715	1.70648	2.22709	3.26409	2.18004	0.888868	0.762083	1.00939	1.01226	0.71551	0.75688	0.794356	0.88726
90	763.5	11.8421	[M+FA-H]-	79820	718.515	16	PG(O-16:0/17:2(9Z,12Z))	C39H75O9P		6.45737	0.00801132	0.544883	35.5993	100.695	99.0097	57.3203	57.8588	98.5877	69.4756	91.9241	89.6794	34.0628	28.8719	34.8356	46.3552	33.1149	33.7331	31.9817
91	577.397	11.884	[M+H]+	81212	576.379	18	PA(12:0/15:1(9Z))	C30H57O8P		1.18081	0.0026978	0.421188	0.371533	0.286125	0.615214	0.288706	0.466564	0.528011	0.816784	0.477993	0.190884	0.179205	0.261917	0.266596	0.163552	0.160949	0.178307	0.220555
92	700.426	11.8917	[M+H]+	77720	699.411	10	PS(12:0/18:4(6Z,9Z,12Z,15Z))	C36H62NO10P		1.20449	0.00678536	0.561854	0.841624	0.541218	1.00912	0.394965	0.762614	0.770588	1.07008	0.488789	0.269505	0.385167	0.566543	0.460199	0.366677	0.378335	0.35592	0.520795
93	758.468	11.8924	[M+H]+	60609	757.468	10	PE(18:4(6Z,9Z,12Z,15Z)/20:5(5Z,8Z,11Z,14Z,17Z))	C43H68NO8P		2.00266	0.00895742	0.583734	2.64386	1.6709	3.02514	1.18972	2.27948	2.26938	3.19409	1.44792	0.806982	1.18561	1.79573	1.35253	1.15293	1.23253	1.11157	1.70615
94	693.606	12.063	[M+H]+	98492	692.596	5	TG(12:0/12:0/16:1(9Z))[iso3]	C43H80O6		3.42661	0.000716647	0.346724	3.50145	3.44854	4.78098	1.85663	3.69215	2.36788	4.49192	2.11302	1.23824	1.11441	1.40777	0.993246	1.19767	0.964561	0.840021	1.34649
95	937.577	12.1088	[M+H]+	80547	936.573	3	PI(20:1(11Z)/22:6(4Z,7Z,10Z,13Z,16Z,19Z))	C51H85O13P		4.67332	0.0253249	0.604039	8.76893	17.7899	17.0684	10.8857	12.4897	20.624	14.0211	18.2646	19.5629	6.41727	4.22727	12.0061	12.5359	5.39661	4.45823	7.82753
96	719.623	12.1519	[M+H]+	98498	718.611	5	TG(12:0/12:0/18:2(9Z,12Z))[iso3]	C45H82O6		3.42813	0.000210954	0.586211	5.61043	5.77776	6.82086	2.69308	5.31312	5.61954	5.76963	5.40985	3.11308	2.87849	4.20169	3.20518	3.01718	2.75263	2.73099	3.3162
97	737.632	12.2186	[M+H]+	64000	736.616	12	2-Methyl-6-solanyl-1,4-benzoquinol	C52H80O2		1.862	0.000114609	0.457882	1.21893	1.21409	1.63365	0.61744	1.11794	1.1774	1.40812	1.08228	0.624982	0.159683	0.771964	0.678562	0.529868	0.472563	0.500653	0.597796
98	787.511	12.3212	[M+FA-H]-	64116	742.517	5	(2'S)-Deoxymyxol 2'-(2,4-di-O-methyl-α-L-fucoside)	C48H70O6		1.37249	0.00903421	4.65422	0	0	0.309651	0	1.40295	0.171252	1.34394	0.248025	3.28077	4.5136	1.66603	0.00271293	1.41477	1.9635	1.26532	2.07052
99	695.586	12.3978	[M+H]+	91955	694.59	15	3-Hexadecanoyloleanolic acid	C46H78O4	19833-14-8	1.95636	0.00191446	0.369024	0.951603	0.781359	1.30629	0.489754	1.59562	1.40417	2.06316	1.68514	0.633371	0.03679	0.800491	0.802766	0.489837	0	0.545071	0.484169
100	652.464	12.4145	[M+FA-H]-	40323	607.458	12	PC(24:0/0:0)	C32H66NO7P		1.36068	0.00637559	0.508789	2.42556	3.18989	5.15106	1.57213	2.40997	2.4122	2.67523	3.01528	1.37929	0.988183	2.00927	1.38784	1.48053	1.3967	1.53696	1.44772
101	784.58	12.4319	[M+H]+	39361	783.578	6	PC(16:0/20:3(11E,14E,17E))[U]	C44H82NO8P		1.48283	0.000480057	0.317095	0.463335	0.635129	0.604234	0.667974	0.4603	0.891226	0.600477	0.26551	0.217325	0.19722	0.160252	0.186161	0.200863	0.168166	0.142987	0.181915
102	752.596	12.4441	[M+H]+	83810	751.596	9	GlcCer(d18:2/20:1)	C44H81NO8		2.32716	0.000223292	0.495525	1.92687	1.9335	2.97509	0.970884	1.94497	2.07045	2.44	2.03384	1.12514	0.879213	1.31152	1.21282	0.878237	0.870955	0.927509	0.869487
103	731.476	12.4744	[M+H]+	78910	730.479	12	PG(13:0/20:3(8Z,11Z,14Z))	C39H71O10P		1.67694	0.00871484	0.275916	0.560543	0.507554	1.79057	0.270513	0.916043	0.543302	1.14867	1.11235	0.174141	0.12474	0.330738	0.399387	0.17612	0.190373	0.249232	0.24517
104	728.458	12.5285	[M+H]+	77726	727.442	10	PS(12:0/20:4(5Z,8Z,11Z,14Z))	C38H66NO10P		1.8573	0.00743852	0.661715	2.30479	2.52733	3.47493	1.38832	1.96831	2.29957	2.5958	2.66605	1.17506	0.931043	2.18738	2.00786	1.33072	1.63726	1.59712	1.85511
105	798.601	12.6647	[M+H]+	39519	797.593	0	PC(18:0/19:3(9Z,12Z,15Z))[U]	C45H84NO8P		1.04059	0.000366736	0.104733	0.137612	0.348027	0.362547	0.234272	0.193055	0.275114	0.093695	0.15613	0.134666	0	0	0.0539001	0	0	0	0
106	1121.61	12.7256	[M+H]+	94107	1120.6	2	Ginsenoside Rs1	C55H92O23	87733-67-3	1.48367	0.00209155	0.553537	0.849884	0.763421	1.37832	0.533045	0.951878	1.09005	1.25537	1.09848	0.476575	0.42427	0.734959	0.656492	0.495275	0.496379	0.581806	0.518508
107	700.5	12.8152	[M+FA-H]-	96549	655.496	8	AV-Ceramide	C44H65NO3	1263052-40-9	1.07103	0.0036199	0.535855	1.20523	1.84117	2.74992	0.900026	1.70374	2.03724	2.03295	1.82964	1.07938	0.877636	1.29769	0.831853	0.907364	0.893783	0.969558	0.805432
108	790.49	12.9617	[M+Na]+	78721	767.51	12	PS(O-16:0/20:5(5Z,8Z,11Z,14Z,17Z))	C42H74NO9P		1.17115	0.000375116	0.179693	0.385562	0.143692	0.4433	0.108697	0.378276	0.289665	0.318569	0.411726	0	0.0710261	0.166726	0.044353	0	0.0754228	0	0.0880175
109	812.517	12.9986	[M-H]-	60738	813.531	7	PE(20:3(5Z,8Z,11Z)/22:6(4Z,7Z,10Z,13Z,16Z,19Z))	C47H76NO8P		10.8693	0.0131031	0.616613	126.499	339.581	395.145	197.65	237.939	330.661	243.318	291.111	299.12	150.828	134.162	137.529	188.231	147.231	146.305	129.654
110	778.544	13.1465	[M-H]-	39373	779.547	6	PC(16:0/20:5(5E,8E,11E,14E,17E))[U]	C44H78NO8P		1.56724	0.00119067	0.46202	2.21222	3.35806	5.7718	1.66607	3.171	3.45943	3.608	3.11612	1.78867	1.18701	2.10577	1.36017	1.45472	1.45814	1.46246	1.36316
111	547.387	13.2272	[M+H]+	93157	546.378	4	Dilauryl 3,3'-thiodipropionate	C30H58O4S2	5926-55-6	1.88617	0.00433763	0.682174	2.6392	2.60131	3.04561	1.60126	2.03185	3.07975	2.42247	2.70713	2.64327	1.44559	1.2554	2.03448	1.65579	1.6446	1.66466	1.38739
112	349.248	13.2273	[M+H]+	71871	348.237	9	Fortimicin B	C15H32N4O5	54783-95-8	1.24831	0.00269905	0.607103	0.894081	0.907539	1.06194	0.539278	0.664705	1.14933	0.796864	0.865414	0.902753	0.445646	0.340025	0.601437	0.546974	0.420978	0.43059	0.487954
113	203.14	13.2275	[M+H]+	44268	202.132	3	ALANYL-dl-LEUCINE	C9H18N2O3	1999-42-4	1.44756	0.0012971	0.59302	1.10786	1.14116	1.24099	0.684445	0.83354	1.37525	1.01841	1.11299	1.09425	0.536258	0.415833	0.753249	0.637837	0.509041	0.505865	0.597027
114	363.264	13.2275	[M+H]+	70467	362.261	12	3-(2,4-Cyclopentadien-1-ylidene)pregn-4-en-20-one	C26H34O		3.15936	0.00104815	0.583098	5.03635	5.14051	5.82723	3.24468	3.88915	6.27664	4.68166	5.01317	5.02684	2.33549	1.81355	3.36319	3.0222	2.25989	2.26811	2.71533
115	565.397	13.2343	[M+H]+	82099	564.379	18	PA(14:0/12:0)	C29H57O8P		11.4372	0.00256504	0.639932	91.7372	87.5058	99.81	47.8829	63.737	93.132	72.1709	71.8698	78.2482	41.8804	38.0935	54.3337	52.8185	43.368	40.5534	52.4829
116	747.653	13.5242	[M+H]+	98506	746.642	4	TG(12:0/12:0/20:2(11Z,14Z))[iso3]	C47H86O6		4.47972	6.10811e-05	0.180186	3.28912	3.83486	6.31659	2.34496	5.0389	4.01383	5.31406	3.34016	1.54498	1.00019	1.29446	0.77731	0.477629	0.409276	0.24446	0.286583
117	933.546	13.5302	[M+H]+	80609	932.542	2	PI(20:3(8Z,11Z,14Z)/22:6(4Z,7Z,10Z,13Z,16Z,19Z))	C51H81O13P		1.75185	0.0189302	0.527293	1.33554	1.04584	2.90224	0.542121	1.41128	1.92428	1.9619	1.78958	0.604094	0.517685	1.03254	1.34325	0.824392	0.700353	0.850523	0.935988
118	590.48	13.5411	[M+H]+	53874	589.471	3	bacteriohopane-32,33, 34-triol-35-carbamate	C36H63NO5		2.73229	0.00092756	0.530962	2.32404	3.03648	4.30722	1.85923	2.64393	3.77859	3.32514	3.13776	1.86822	1.20882	1.38424	2.12383	1.40524	1.64184	1.43725	1.8926
119	1191.56	13.584	[M-H]-	90998	1192.59	15	Hovenoside D	C57H92O26	68144-22-9	1.05929	0.00463753	0.526635	1.25471	1.76296	2.92043	0.958807	1.6549	1.92677	1.77242	1.59648	0.990233	0.769138	1.14877	0.801656	0.90404	0.897245	0.95826	0.823222
120	607.285	13.6525	[M+H]+	44097	606.273	7	CEPHARANTHINE	C37H38N2O6	481-49-2	1.31194	0.0284873	0.582872	1.61112	1.64934	0.634735	0.653475	1.27514	0.438107	1.29228	1.07837	0.708977	0.693766	0.846079	0.409477	0.482587	0.560862	0.641871	0.688064
121	615.492	13.8071	[M+H]+	4380	614.491	10	DG(18:2(9Z,12Z)/18:3(9Z,12Z,15Z)/0:0)[iso2]	C39H66O5		4.38231	0.0108299	0.614006	7.58873	16.2713	15.436	8.3708	9.82882	15.9203	11.1408	12.8533	13.7618	6.08851	4.04666	8.10173	8.06871	5.77964	5.94184	8.02153
122	794.57	13.8105	[M+H]+	59406	793.562	0	PC(15:0/22:5(4Z,7Z,10Z,13Z,16Z))	C45H80NO8P		3.17072	0.0279846	0.667032	5.38861	11.2832	11.0401	5.98601	6.76706	10.0216	7.19443	8.9217	10.2921	4.48848	3.1117	6.4324	6.05786	4.29367	4.04276	5.7071
123	838.533	13.8183	[M-H]-	60994	839.547	7	PE(22:4(7Z,10Z,13Z,16Z)/22:6(4Z,7Z,10Z,13Z,16Z,19Z))	C49H78NO8P		3.25944	0.00966382	0.524818	7.34063	24.7252	26.145	15.6214	15.337	23.6747	17.016	21.9263	23.4851	7.4757	5.97268	7.34357	11.8264	7.53797	8.07378	7.94497
124	959.562	13.9437	[M+H]+	80836	958.557	2	PI(22:6(4Z,7Z,10Z,13Z,16Z,19Z)/22:4(7Z,10Z,13Z,16Z))	C53H83O13P		3.91037	0.00179697	0.591955	8.94546	7.71706	11.8202	3.97824	7.26214	7.85569	8.50587	7.14652	4.00984	2.87828	5.36942	5.97287	4.42819	4.6408	4.91219	5.21841
125	613.476	13.952	[M+H]+	4389	612.475	10	DG(18:3(9Z,12Z,15Z)/18:3(9Z,12Z,15Z)/0:0)	C39H64O5		4.59395	0.00164562	0.54942	9.52724	8.80082	14.4528	4.42254	9.6761	10.6371	10.74	10.335	2.35586	4.46433	6.10675	7.82248	4.57877	5.25586	5.90255	6.69318
126	551.417	14	[M+H]+	41324	550.418	13	Echinenone/ (Myxoxanthin)	C40H54O		5.39446	5.64694e-05	3.48672	1.50118	2.09963	2.32631	0.0260418	1.57715	2.06058	1.83792	5.5065	7.05423	9.11269	5.37515	8.47536	7.4879	10.0285	8.07738	3.43745
127	764.523	14.3049	[M+H]+	40494	763.515	0	PE(16:0/22:6(4Z,7Z,10Z,13Z,16Z,19Z))	C43H74NO8P		1.38948	0.00226315	0.519887	1.04078	0.700519	1.42436	0.379877	0.817605	0.814843	0.945432	0.766214	0.373176	0.339791	0.556405	0.599446	0.369021	0.408921	0.432562	0.502511
128	769.479	14.3054	[M+H]+	81812	768.473	2	PA(20:4(5Z,8Z,11Z,14Z)/22:6(4Z,7Z,10Z,13Z,16Z,19Z))	C45H69O8P		1.28023	0.011991	0.518511	1.27352	0.689794	1.25666	0.350175	0.686356	0.665903	0.77023	0.601438	0.319968	0.288274	0.455844	0.529858	0.345701	0.389646	0.438319	0.495935
129	585.445	14.3062	[M+H]+	58691	584.444	11	DG(14:1(9Z)/20:5(5Z,8Z,11Z,14Z,17Z)/0:0)	C37H60O5		1.93898	0.00376553	0.498617	1.83672	1.26852	2.50876	0.675979	1.52316	1.51524	1.78256	1.3131	0.624786	0.630934	0.968331	1.00813	0.614801	0.71292	0.760248	0.874683
130	808.485	14.3129	[M-H]-	60869	809.5	9	PE(20:5(5Z,8Z,11Z,14Z,17Z)/22:6(4Z,7Z,10Z,13Z,16Z,19Z))	C47H72NO8P		1.09055	0.000638008	0.432997	1.05921	1.38663	2.58796	0.774033	1.41969	1.40106	1.61687	1.46472	0.634123	0.494678	0.848883	0.606781	0.563991	0.653533	0.696588	0.571899
131	728.532	14.819	[M+FA-H]-	103298	683.534	0	GlcCer(d15:2(4E,6E)/18:0)	C39H73NO8		2.89134	0.00351158	0.516765	8.02893	13.0866	19.6787	6.43119	12.176	14.1903	13.3485	12.3532	7.61087	6.00768	8.15524	5.38655	6.16623	6.16442	6.58593	5.23447
132	825.541	14.9501	[M+H]+	80054	824.542	9	PI(12:0/21:0)	C42H81O13P		1.29617	0.0110095	0.616568	0.702421	1.52044	1.36728	0.75455	0.846157	1.28121	0.944077	1.17746	1.23077	0.499832	0.396597	0.757925	0.610603	0.519233	0.583527	0.700053
133	1205.62	14.9802	[M+H]+	91952	1204.62	9	Eleutheroside M	C59H96O25	36284-77-2	1.13639	0.00228535	0.184223	0.392576	0.494895	0.537406	0.178787	0.287408	0.297459	0.186268	0.104236	0.0954234	0.0873161	0.0784959	0.0340038	0.0187503	0.0456741	0.0433129	0.05372
134	744.554	15.0529	[M+H]+	170	743.547	0	1,2-Dioleoyl phosphatidyl ethanolamine	C41H78NO8P	2462-63-7	1.09503	0.0261835	0.744262	1.1191	1.09348	1.83415	0.702955	1.25516	1.30459	1.67985	1.25316	0.823355	0.9049	1.09651	1.11444	0.772557	0.891365	0.993904	1.02605
135	742.547	15.0832	[M+FA-H]-	83808	697.549	0	GlcCer(d18:2/16:0)	C40H75NO8		2.09057	0.00355897	0.538299	4.49192	7.41536	10.1742	3.59336	6.01391	6.9181	8.30436	7.23178	3.72282	3.35985	4.60734	3.28073	3.48522	3.62604	3.92827	3.13487
136	935.562	15.1874	[M+H]+	80578	934.557	2	PI(20:2(11Z,14Z)/22:6(4Z,7Z,10Z,13Z,16Z,19Z))	C51H83O13P		6.97326	0.00964949	0.718225	43.0928	41.0276	57.9192	22.1182	36.3583	47.2979	44.9839	41.0167	26.9415	24.6394	33.6839	38.0021	26.093	27.7397	29.9998	32.6545
137	589.476	15.1919	[M+H]+	4282	588.475	10	DG(17:2(9Z,12Z)/17:2(9Z,12Z)/0:0)	C37H64O5		7.72033	0.00077667	0.591949	31.3232	27.7238	42.3367	15.5592	26.576	31.6595	30.5791	28.9879	16.2605	13.9868	20.4037	22.6909	14.9477	15.4068	17.3783	17.8827
138	335.254	15.1987	[M+Na]+	45190	312.266	5	Ricinoleic Acid methyl ester	C19H36O3	141-24-2	2.09771	0.000759795	0.616502	2.55318	2.20283	3.1591	1.21985	2.16559	2.45811	2.3909	2.26959	1.36641	1.18046	1.68549	1.79799	1.20011	1.26373	1.38509	1.47615
139	931.61	15.1996	[M+H]+	80498	930.62	18	PI(19:1(9Z)/22:2(13Z,16Z))	C50H91O13P		6.35583	0.000232645	0.469815	17.2058	14.197	21.6017	7.50476	13.2593	14.7861	15.0366	12.256	4.67023	4.08961	9.19268	8.10182	5.71078	6.98693	8.49718	7.17752
140	761.484	15.2157	[M+FA-H]-	79915	716.499	17	PG(P-16:0/17:2(9Z,12Z))	C39H73O9P		1.15315	0.000270804	0.425892	1.19173	1.58928	2.61835	0.831197	1.37778	1.56255	1.66071	1.60336	0.750339	0.519541	0.870668	0.582617	0.615538	0.645023	0.702097	0.610125
141	974.57	15.2176	[M-H]-	103201	975.59	12	MIPC(t18:0/16:0(2OH))	C46H90NO18P		12.0181	0.0020642	0.481717	137.68	188.54	312.467	105.763	179.122	209.669	206.083	195.469	97.6445	72.647	121.12	83.4295	88.0018	89.8707	102.577	84.0447
142	957.58	15.2179	[M+FA-H]-	61204	912.573	9	PI(18:0/22:5(4Z,7Z,10Z,13Z,16Z))	C49H85O13P		5.17655	0.00593348	0.576414	31.3312	43.8195	73.8756	26.3706	44.7189	55.0116	54.1045	51.8779	27.1792	22.7223	34.8647	24.0845	26.1307	28.2896	31.4031	25.003
143	754.547	15.2808	[M-H]-	39288	755.547	10	PC(15:0/19:3(9Z,12Z,15Z))[U]	C42H78NO8P		2.76666	0.00386813	0.429893	6.22905	10.9897	15.514	5.27623	6.95337	14.6259	9.54445	8.73538	4.53598	3.22951	5.00944	3.34272	3.44836	3.62084	4.11097	6.17713
144	1082.67	15.3699	[M+Na]+	103204	1059.68	0	MIPC(t18:0/22:0(2OH))	C52H102NO18P		1.17594	0.00112982	0.554245	0.666922	0.528011	0.943055	0.302247	0.612711	0.642124	0.734163	0.659879	0.31594	0.251553	0.430216	0.49085	0.29835	0.311253	0.351131	0.371319
145	786.591	15.3787	[M+H]+	5572	785.593	11	Dioleoylphosphatidylcholine	C44H84NO8P		1.45908	0.00414435	1.61661	0.63114	0.700361	0.95991	0.434378	0.772753	0.900804	0.778672	1.00771	1.28856	0.521691	1.08426	1.53053	1.43359	1.59937	1.42446	1.11746
146	561.445	15.6189	[M+H]+	58654	560.444	11	DG(14:0/18:4(6Z,9Z,12Z,15Z)/0:0)	C35H60O5		1.46236	0.0019702	0.449117	1.05723	0.706427	1.1711	0.350417	0.760121	0.667823	0.760067	0.628295	0.310557	0.276616	0.391169	0.483205	0.278832	0.298343	0.337632	0.363926
147	740.523	15.6736	[M+H]+	40414	739.515	0	PE(18:2(9Z,12Z)/18:2(9Z,12Z))[U]	C41H74NO8P		1.22242	0.00174399	0.469224	0.689959	0.577036	0.877458	0.277656	0.52199	0.486707	0.544909	0.451711	0.234607	0.207967	0.313719	0.371744	0.215684	0.214612	0.249381	0.26974
148	961.578	15.6738	[M+Na]+	80577	938.588	0	PI(20:2(11Z,14Z)/22:4(7Z,10Z,13Z,16Z))	C51H87O13P		2.95361	0.00466872	0.645502	6.32965	3.66109	7.56519	2.97155	5.59043	5.95756	6.76163	5.6828	3.09552	2.80342	4.32969	4.31806	3.03425	3.16624	4.06214	3.92835
149	944.621	15.7592	[M+H]+	103189	943.6	14	MIPC(d18:0/16:0)	C46H90NO16P		1.04953	0.000519215	0.464918	0.470438	0.375927	0.662137	0.190475	0.372115	0.371429	0.42212	0.377563	0.168279	0.13601	0.22255	0.256735	0.154432	0.170215	0.198478	0.200657
150	616.494	15.7723	[M+H]+	4694	615.499	19	DG(18:1(9Z)/0:0/18:1(9Z)) (d5)	C39H67D5O5		1.17464	0.00928006	0	0.495125	0.119046	0.678179	0	0.321812	0.0373946	0.480439	0.289326	0	0	0	0	0	0	0	0
151	811.489	15.7792	[M+H]+	93070	810.477	6	Goyaglycoside g	C43H70O14	333333-14-5	1.09335	0.00114733	0.60028	0.66977	0.546773	0.863538	0.291049	0.576214	0.667416	0.682049	0.613621	0.336134	0.315239	0.422438	0.451246	0.31837	0.316728	0.381878	0.4056
152	806.535	15.7807	[M+Na]+	82382	783.541	4	PE(18:0/20:4(5Z,8Z,10E,14Z)(12OH[S]))	C43H78NO9P		3.39481	0.000116886	0.456036	4.69511	3.67339	5.77684	1.8858	3.72878	3.97244	4.07328	3.58758	1.59587	1.37901	2.15278	2.3011	1.54714	1.54722	1.87068	1.92263
153	872.477	15.7895	[M+FA-H]-	78119	827.474	6	PS(18:4(6Z,9Z,12Z,15Z)/22:6(4Z,7Z,10Z,13Z,16Z,19Z))	C46H70NO10P		1.24966	0.000409512	0.43841	1.35797	1.83137	3.26928	1.04077	1.83088	2.02354	1.95331	1.89259	0.90737	0.721698	0.992764	0.715792	0.804901	0.855312	0.919382	0.746488
154	887.425	15.7899	[M+FA-H]-	94915	842.43	3	26-(2-Glucosyl-6-acetylglucosyl]-1,3,11,22-tetrahydroxyergosta-5,24-dien-26-oate	C42H66O17	155510-76-2	1.07708	0.0033011	0.515379	1.17448	1.655	2.68122	0.865026	1.56425	1.95415	2.04567	1.87519	0.942036	0.730713	1.27288	0.862633	0.840425	0.749621	0.959453	0.762198
155	787.5	15.7903	[M+FA-H]-	69326	742.502	0	Mycolactone	C44H70O9		3.85878	0.0013605	0.404517	12.014	16.1102	26.8512	8.01278	14.7251	16.745	19.6301	19.608	7.22695	5.27347	9.3778	6.38023	6.22453	6.04751	7.58361	5.96834
156	961.61	15.9112	[M+FA-H]-	80328	916.604	8	PI(18:1(9Z)/22:2(13Z,16Z))	C49H89O13P		1.25869	0.0359501	0.625915	1.80703	5.16602	5.19509	3.7871	3.6114	5.20658	3.87109	5.44443	6.25049	2.24594	1.62786	1.98403	2.91194	2.04701	2.29308	1.97631
157	978.601	15.9472	[M-H]-	73508	979.602	6	Prorocentrolide	C56H85NO13	117120-34-0	3.25514	0.00670343	0.503784	7.32927	23.1309	21.407	15.1277	13.5922	22.4743	15.393	21.4517	21.6659	6.76747	5.08665	7.00177	9.83403	6.33168	7.26974	6.52527
158	794.514	15.9708	[M+FA-H]-	77728	749.521	6	PS(12:0/21:0)	C39H76NO10P		1.60062	0.00258261	0.556058	3.27151	4.23054	7.41372	2.35811	4.04823	4.46261	4.87991	4.35119	2.13579	2.06839	3.16574	2.29121	2.3658	2.39987	2.73422	2.30984
159	793.511	15.9714	[M-H]-	46640	794.521	4	SQDG(16:0/16:0)	C41H78O12S		2.0048	0.00306635	0.563065	5.28811	6.80119	12.022	3.84379	6.5134	7.26953	7.7966	6.97441	3.47177	3.18606	5.2074	3.81478	3.90779	4.00733	4.49133	3.7318
160	587.461	15.9725	[M+H]+	58662	586.46	10	DG(14:0/20:5(5Z,8Z,11Z,14Z,17Z)/0:0)	C37H62O5		5.66073	0.00062969	0.52622	16.3158	12.4141	20.2587	6.74518	12.4268	13.4448	13.9635	11.9636	5.67368	5.49386	8.10459	9.61526	5.93472	6.54678	7.29891	7.91788
161	309.238	15.9728	[M+Na]+	69244	286.251	6	3-Hydroxy-palmitic acid methyl ester	C17H34O3	51883-36-4	1.31324	0.000407813	0.523337	0.843904	0.67574	1.0418	0.350956	0.669669	0.699251	0.74085	0.612357	0.317476	0.307252	0.418609	0.483893	0.313891	0.33575	0.368767	0.403119
162	766.539	15.9728	[M+H]+	59401	765.531	0	PC(15:0/20:5(5Z,8Z,11Z,14Z,17Z))	C43H76NO8P		4.10287	0.000743368	0.538557	8.99892	7.18159	10.9547	3.63728	6.85571	6.94606	7.52773	6.39102	3.42379	3.10971	4.3957	5.30798	3.3173	3.59703	3.99728	4.35304
163	810.501	15.9767	[M-H]-	40561	811.515	8	PE(22:6(4Z,7Z,10Z,13Z,16Z,19Z)/20:4(5Z,8Z,11Z,14Z))[U]	C47H74NO8P		2.57432	0.00301063	0.452452	6.06796	7.9906	14.674	4.41407	7.6702	8.51035	9.79558	9.02244	3.82467	2.983	5.12472	3.80834	3.54264	3.658	4.21233	3.67875
164	771.494	15.9814	[M+H]+	81783	770.489	2	PA(20:3(8Z,11Z,14Z)/22:6(4Z,7Z,10Z,13Z,16Z,19Z))	C45H71O8P		3.65464	0.00547511	0.648566	9.68046	7.5113	12.77	4.19322	7.9604	9.04342	10.0344	8.49609	4.61568	4.66675	6.49022	7.16227	4.71047	5.08843	5.96756	6.49676
165	788.515	16.0466	[M+FA-H]-	78724	743.51	8	PS(O-16:0/18:3(9Z,12Z,15Z))	C40H74NO9P		1.39428	0.0359869	0.589067	1.53306	5.60831	5.48107	3.76412	3.84924	6.87229	4.45054	6.52541	6.73392	2.3309	1.85769	2.01436	3.10901	2.0891	2.28017	2.0189
166	547.466	16.0819	[M+H]+	53864	546.465	10	bacteriohopane-32,33,34,35-tetrol	C35H62O4		2.93421	0.0107778	0.620019	3.85266	7.23458	6.53274	3.99418	4.3701	7.53514	4.5859	6.2328	6.40628	2.76843	2.07312	4.24517	3.46161	2.62733	2.85276	3.05576
167	565.476	16.0972	[M+H]+	4265	564.475	11	DG(16:1(9Z)/16:1(9Z)/0:0)	C35H64O5		1.0133	0.0121816	0.60628	0.462741	0.938263	0.755066	0.446422	0.509812	0.860204	0.532297	0.666645	0.759247	0.293424	0.232776	0.470937	0.397159	0.320765	0.351643	0.309399
168	911.574	15.2184	[M-H]-	61204	912.573	9	PI(18:0/22:5(4Z,7Z,10Z,13Z,16Z))	C49H85O13P		2.39164	0.00496702	0.549984	6.07409	8.7683	14.6765	5.06455	8.70516	10.8678	10.6664	10.2043	5.31003	4.2838	6.54388	4.58082	4.94967	5.07428	5.82198	4.69935
169	865.474	7.99808	[M+Na]+	80145	842.495	11	PI(15:0/20:5(5Z,8Z,11Z,14Z,17Z))	C44H75O13P		1.05057	0.000551246	0.514281	0.411705	0.371834	0.515698	0.214858	0.386997	0.446764	0.542959	0.495821	0.192553	0.184742	0.218869	0.289845	0.183668	0.17715	0.235493	0.25936
170	983.594	15.6888	[M+FA-H]-	80577	938.588	7	PI(20:2(11Z,14Z)/22:4(7Z,10Z,13Z,16Z))	C51H87O13P		1.58973	0.00308363	0.490464	2.44341	3.13303	5.78961	1.9167	3.23539	3.83968	3.90716	3.75117	1.75888	1.38288	2.18019	1.71263	1.64436	1.59812	1.94071	1.52315

## Sheet: Table S4
No.	m/z	RT(min)	Adduct	METLINID	Mass	ΔPPM	Name	Formula	CAS	VIP(1&3)	p(1&3)	FC(1&3)(3/1)	1-1.mzdata	1-2.mzdata	1-3.mzdata	1-4.mzdata	1-5.mzdata	1-6.mzdata	1-7.mzdata	1-8.mzdata	3-1.mzdata	3-2.mzdata	3-3.mzdata	3-4.mzdata	3-5.mzdata	3-6.mzdata	3-7.mzdata	3-8.mzdata
1	175.115	0.663072	[M+H]+	94038	174.108	2	Hexanethioic acid S-propyl ester	C9H18OS	2432-78-2	1.16842	1.57304e-06	0.0726975	0.176871	0.159738	0.216523	0.24051	0.220825	0.184594	0.252207	0.157716	0.0133824	0.0127367	0.015097	0.0204298	0.0119242	0.0112024	0.0142044	0.0179921
2	290.142	0.695852	[M+H]+	85620	289.139	14	Arginyl-Aspartate	C10H19N5O5		1.05328	6.56797e-07	0.170946	0.131152	0.176017	0.180421	0.225346	0.197	0.169688	0.186292	0.18858	0.0322143	0.0250547	0.0312023	0.0348769	0.0287596	0.0275701	0.0339423	0.0350196
3	665.214	0.710244	[M-H]-	160	666.222	0	Glycogen	C24H42O21	9005-79-2	1.46017	0.000436262	0.166927	0.212947	0.292522	0.742721	0.80028	0.746847	0.769004	0.703351	0.544957	0.13276	0.100175	0.120526	0.0609401	0.101178	0.100505	0.103462	0.0838124
4	404.105	0.71866	[M+FA-H]-	69160	359.107	1	Quinoline-3-carboxamides	C21H14FN3O2		4.32474	5.60995e-07	0.501972	6.72718	7.71724	10.4944	9.17456	7.68682	8.22865	8.53826	7.18868	5.13991	4.05482	4.74455	3.86002	4.1743	4.00974	3.91878	3.10545
5	387.114	0.71886	[M+FA-H]-	137	342.116	0	Sucrose	C12H22O11	57-50-1	2.1418	0.0045602	0.577052	1.59174	1.99506	4.309	3.87983	3.26369	3.30376	3.6201	2.83921	2.19255	1.75716	2.28074	1.05017	1.7106	1.78442	2.02168	1.51497
6	701.192	0.720571	[M+FA-H]-	68344	656.195	2	Hellicoside	C29H36O17	132278-04-7	1.38337	0.000105673	0.271362	0.379603	0.385898	0.664586	0.677973	0.728376	0.792468	0.625369	0.458181	0.199824	0.163819	0.178616	0.133401	0.15973	0.153455	0.17002	0.119915
7	365.101	0.725008	[M+Na]+	267	342.116	12	D-Lactose	C12H22O11	63-42-3	1.35487	8.47242e-09	0.468166	0.387988	0.450053	0.515745	0.532533	0.516885	0.470881	0.508237	0.440432	0.234212	0.206463	0.253889	0.288356	0.196075	0.197754	0.202431	0.210501
8	360.145	0.729264	[M+H]+	72408	359.132	15	Clethodim	C17H26ClNO3S	99129-21-2	1.14374	5.31556e-08	0.642756	0.472992	0.504744	0.565796	0.503776	0.509732	0.509944	0.543139	0.504461	0.394782	0.323671	0.350911	0.379076	0.314273	0.307853	0.297863	0.276246
9	539.138	0.743383	[M+FA-H]-	66026	494.132	16	N-Adenylyl-L-phenylalanine	C19H23N6O8P		1.67161	0.0271481	0.659773	1.48965	1.56745	3.35804	3.2004	3.5452	4.18063	3.23036	2.22132	2.39156	1.80385	2.32038	1.44	1.79673	1.7598	1.96929	1.55663
10	377.086	0.75202	[M-H]-	984989	378.095	4	Geshoidin	C18H18O9		4.62255	0.00825528	0.534023	6.22932	7.44546	18.7506	16.0754	17.2671	17.8573	15.2836	9.88611	9.08281	6.94568	9.80587	5.4229	6.81951	7.23783	7.31439	5.46999
11	361.091	0.776275	[M+FA-H]-	53126	316.095	5	Dihydroskullcap flavone I	C17H16O6		1.06809	5.2832e-06	2.54411	0.0628597	0.104205	0.249136	0.203463	0.199258	0.174715	0.214113	0.13357	0.517513	0.440575	0.554231	0.307803	0.386128	0.420435	0.438791	0.34699
12	268.1	1.27672	[M+H]+	3394	267.095	10	Neuraminic acid	C9H17NO8	114-04-5	1.78541	2.88221e-06	2.17703	0.388778	0.417949	0.363077	0.346794	0.362156	0.425186	0.380467	0.336395	0.958367	0.931595	0.769365	0.917466	0.74099	0.819239	0.645925	0.793434
13	755.336	1.29491	[M-H]-	71069	756.345	2	Ascidiacyclamide	C36H52N8O6S2	86701-12-4	1.71909	0.0393664	0.729123	1.87288	2.86361	5.55733	4.79428	4.54797	4.65162	4.60783	3.573	2.90623	2.45287	4.00798	2.75278	2.80935	2.9837	3.19603	2.56461
14	252.105	1.34774	[M+H]+	3381	251.101	9	Muramic acid	C9H17NO7	1114-41-6	2.27821	9.73382e-06	0.180402	0.649111	1.20332	0.84463	1.00054	1.0191	0.793962	0.900175	0.671924	0.149531	0.133819	0.169535	0.207487	0.148867	0.166674	0.151334	0.150499
15	473.207	1.512	[M+Na]+	71509	450.225	15	Nigakilactone E	C24H34O8	28360-79-4	1.08002	0.0466411	1.21447	0.960695	1.07528	1.59051	1.5912	1.57376	1.56664	1.47295	1.59178	1.60883	1.30306	1.7328	2.2474	1.65888	1.46763	1.82284	2.03118
16	152.054	1.71404	[M+H]+	315	151.049	18	Guanine	C5H5N5O	73-40-5	1.20214	1.92838e-06	0.184737	0.190673	0.287822	0.254496	0.28423	0.288276	0.206	0.231898	0.202483	0.0419044	0.0387707	0.0421392	0.0587474	0.0429359	0.0480304	0.0433865	0.0435612
17	137.043	1.78144	[M+H]+	4244	136.037	11	Threonate	C4H8O5	70753-61-6	1.05766	1.67205e-05	0.1315	0.120232	0.205363	0.208045	0.243117	0.216247	0.131316	0.165816	0.161128	0.0240136	0.0190491	0.0268242	0.0306343	0.0228285	0.0257488	0.0210246	0.0207188
18	247.125	2.23567	[M+H]+	62020	246.122	16	L-gamma-glutamyl-L-valine	C10H18N2O5		1.97384	2.36997e-08	0.164504	0.519201	0.577622	0.639344	0.666946	0.656844	0.670152	0.565278	0.706243	0.0927841	0.0769826	0.104298	0.112623	0.0992419	0.0961199	0.11619	0.124552
19	245.114	2.25074	[M-H]-	62015	246.122	0	L-beta-aspartyl-L-leucine	C10H18N2O5		2.62058	1.33751e-05	0.114337	1.05369	1.18092	2.09486	1.96013	1.89451	1.95171	1.58323	1.4847	0.219431	0.156202	0.205615	0.150285	0.193819	0.181234	0.210454	0.192642
20	276.103	2.45484	[M+Na]+	68826	253.114	2	Fenothiocarb	C13H19NO2S	62850-32-2	1.12	2.69649e-06	5.50353	0.0225748	0.0321808	0.0438849	0.0398941	0.048018	0.0419846	0.0416969	0.0376602	0.167442	0.19637	0.227054	0.206274	0.209651	0.234615	0.166841	0.28626
21	277.087	2.49083	[M-H]-	89878	278.094	1	N-gamma-L-Glutamyl-L-methionine	C10H18N2O5S	17663-87-5	1.15432	3.64603e-05	0.23708	0.255691	0.265615	0.529968	0.440035	0.419221	0.427232	0.360322	0.350833	0.10342	0.07516	0.10236	0.0646447	0.0985582	0.0956933	0.10283	0.080171
22	298.093	4.06697	[M+Na]+	6339	275.102	5	Ethenodeoxyadenosine	C12H13N5O3	68498-25-9	2.90497	8.35373e-07	11.5797	0.0810988	0.10964	0.11155	0.121505	0.116972	0.0966193	0.117921	0.111435	1.28971	1.00938	1.08786	1.67745	1.15848	1.19885	1.28965	1.32528
23	224.124	4.09141	[M+H]+	69542	223.121	16	beta-Butoxyethyl nicotinate	C12H17NO3	13912-80-6	2.85548	5.7576e-09	0.276741	1.41017	1.41543	1.61138	1.66757	1.75502	1.42551	1.48334	1.36437	0.422671	0.385478	0.476621	0.520122	0.342169	0.362132	0.42214	0.426316
24	370.169	4.2086	[M+H]+	67702	369.158	11	Fumaricine	C21H23NO5	24181-77-9	2.00943	5.72867e-07	0.0436504	0.476255	0.564558	0.680114	0.603714	0.519098	0.427021	0.642212	0.663779	0.0229283	0.0141953	0.0158544	0.0366512	0.0278581	0.0251885	0.0287542	0.0283469
25	739.332	4.20913	[M+Na]+	41415	716.336	9	4-Ketonostoxanthin 3-sulfate	C40H53NaO8S		1.16823	2.93916e-06	0.00292415	0.109851	0.163095	0.22646	0.191147	0.197775	0.208346	0.174341	0.232214	0	0	0	0.00135093	0	0.00101485	0.000941264	0.00108863
26	737.325	4.2092	[M+FA-H]-	92095	692.326	1	Pisumoside B	C32H52O16	333334-43-3	2.27955	2.2294e-05	0.0275095	0.661687	0.854308	1.71479	1.18917	1.27191	1.2773	1.21072	0.992846	0.027203	0.0277502	0.0434674	0.0303879	0.0365799	0.028879	0.0321167	0.0259528
27	259.13	4.22749	[M-H]-	62019	260.137	0	L-gamma-glutamyl-L-isoleucine	C11H20N2O5		4.21	1.64197e-05	0.101797	2.64858	2.93127	5.25414	5.30141	4.76243	4.98736	4.05078	3.77458	0.459537	0.354932	0.511795	0.350441	0.462592	0.412118	0.47497	0.405239
28	344.106	4.23329	[M+FA-H]-	40309	299.113	14	PC(2:0/0:0)	C10H22NO7P		1.02004	3.46484e-07	0.0891648	0.194004	0.190112	0.264067	0.273316	0.252163	0.26483	0.202487	0.235791	0.0178588	0.0145031	0.0269978	0.0241373	0.0210096	0.0154411	0.022311	0.025083
29	293.114	4.47922	[M-H]-	5573	294.122	0	Glutamylphenylalanine	C14H18N2O5		1.55235	9.36387e-06	0.0657895	0.357702	0.377882	0.653231	0.672816	0.639436	0.65051	0.513461	0.5005	0.0424963	0.028503	0.0378424	0.0296547	0.0354397	0.0384924	0.041133	0.0336451
30	266.134	4.80231	[M+Na]+	6417	243.147	6	2-Ethylacrylylcarnitine	C12H21NO4		1.71266	8.69265e-05	13.0686	0.0358471	0.0285542	0.0367444	0.0333679	0.0351951	0.0524296	0.0299031	0.0316777	0.389567	0.377812	0.822266	0.483578	0.363549	0.391378	0.422377	0.457273
31	146.057	4.97742	[M+Na]+	34511	123.068	4	4-Amino-o-cresol	C7H9NO	2835-96-3	1.78794	9.51256e-08	183.406	0.000640405	0.00108537	0.00353217	0.00181142	0.00312022	0.00287851	0.00347422	0.00226252	0.427933	0.443196	0.509649	0.503974	0.403764	0.344641	0.406885	0.408884
32	142.12	5.51294	[M+H]+	1164	141.115	19	Tropine	C8H15NO	120-29-6	1.01134	8.03446e-07	36.217	0.00264326	0.00379028	0.00352974	0.00389343	0.00596332	0.00454454	0.00389171	0.0032813	0.153267	0.122239	0.174094	0.180136	0.12199	0.118935	0.142744	0.128789
33	212.102	5.64263	[M+Na]+	46	189.111	7	L-Homocitrulline	C7H15N3O3	1190-49-4	1.37397	8.88257e-10	0.051562	0.269326	0.264521	0.267616	0.250481	0.274711	0.236419	0.301161	0.25303	0.0128868	0.0134258	0.010384	0.0112381	0.0226395	0.0137558	0.0147514	0.010089
34	163.13	5.68082	[M+H]+	89425	162.126	18	(3R,7R)-1,3,7-Octanetriol	C8H18O3	217650-11-8	1.01261	3.48376e-05	0.255654	0.171608	0.156167	0.181283	0.193126	0.287465	0.227298	0.214236	0.146237	0.052288	0.0449256	0.05391	0.0605853	0.0442035	0.0463928	0.0490398	0.0519288
35	294.108	5.96587	[M+Na]+	44796	271.121	5	O-Benzyl-L-Tyrosine	C16H17NO3	16652-64-5	1.00557	6.90598e-09	0.076783	0.1247	0.142473	0.157528	0.144225	0.157882	0.162521	0.133347	0.145776	0.0107414	0.0108679	0.0143381	0.014654	0.00923539	0.0112314	0.00926326	0.00938581
36	473.194	6.01989	[M+H]+	6305	472.182	9	5-Formiminotetrahydrofolic acid	C20H24N8O6		1.05422	1.3938e-05	0.69798	0.649289	0.552021	0.56458	0.589375	0.542989	0.469537	0.613191	0.510827	0.4401	0.39343	0.373874	0.484547	0.370548	0.353807	0.349355	0.369535
37	451.212	6.02233	[M+Na]+	79999	428.217	10	PG(12:0/0:0)	C18H37O9P		1.1183	1.08865e-07	0.537572	0.458535	0.392558	0.40991	0.400077	0.371038	0.338248	0.371137	0.318336	0.245783	0.220421	0.197345	0.238705	0.193447	0.184344	0.184207	0.180631
38	468.239	6.02233	[M+H]+	78859	467.228	6	PS(14:1(9Z)/0:0)	C20H38NO9P		2.31161	1.02805e-07	0.538746	1.99329	1.73348	1.70184	1.64209	1.55106	1.45824	1.6316	1.38807	1.03428	0.902641	0.844489	1.05926	0.834701	0.815156	0.778717	0.788153
39	354.247	6.21904	[M+H]+	66780	353.236	11	Levomethadyl acetate	C23H31NO2	1477-40-3	1.61814	1.34175e-06	4.93394	0.0514885	0.0798354	0.143066	0.0660676	0.10952	0.121785	0.101444	0.0680593	0.580592	0.406109	0.530216	0.46136	0.494002	0.489659	0.326512	0.36891
40	292.092	6.31263	[M+Na]+	2909	269.103	2	p-Hydroxytriamterene	C12H11N7O	1226-52-4	2.49514	2.7308e-10	0.16393	0.85392	0.982414	1.04634	0.981692	1.07357	1.05812	0.980068	0.958003	0.182835	0.166131	0.209517	0.125431	0.152727	0.159484	0.153737	0.150782
41	312.109	6.35913	[M+H]+	63629	311.101	3	Taxiphyllin	C14H17NO7	21401-21-8	2.60705	6.48128e-06	2.51788	0.82206	0.638401	0.430806	0.605857	0.711593	0.538566	0.925245	0.540369	1.72891	1.40487	2.00831	2.09869	1.72327	1.46935	1.23982	1.45224
42	256.093	6.41339	[M+Na]+	85656	233.101	9	Asparaginyl-Threonine	C8H15N3O5		1.04782	0.000122214	339.146	0.00382587	0	0	0	0	0	0	0	0.143066	0.115779	0.166943	0.30585	0.12853	0.146355	0.146119	0.144889
43	327.218	6.59701	[M-H]-	74453	328.225	0	9-hydroperoxy-12,13-epoxy-10-octadecenoic acid	C18H32O5		1.68046	4.4101e-05	0.00946166	0.327602	0.397523	0.800388	0.786214	0.853187	0.654138	0.638552	0.506228	0.00608582	0.00509393	0.0108171	0.00833436	0.00490056	0.00259945	0.00271661	0.00641819
44	224.072	6.82305	[M-H]-	93299	225.079	0	6-Methoxy-9H-carbazole-3-carboxaldehyde	C14H11NO2	107816-72-8	1.90252	1.09089e-06	6.71482	0.104962	0.0683741	0.138922	0.174608	0.179357	0.154398	0.113908	0.121506	1.03684	0.925267	1.16753	0.856033	0.831932	0.759137	0.825867	0.68849
45	226.083	6.82421	[M+Na]+	6485	203.095	3	3-Indolebutyric acid	C12H13NO2		2.12423	8.40145e-07	6.1366	0.126822	0.106393	0.112101	0.12942	0.144168	0.108916	0.105687	0.122612	0.722914	0.726147	0.827563	0.963226	0.651099	0.632916	0.677699	0.665759
46	687.433	6.87364	[M+H]+	78881	686.416	14	PG(12:0/18:4(6Z,9Z,12Z,15Z))	C36H63O10P		2.61462	1.2426e-06	2.00101	0.857511	1.06495	0.758572	0.878778	1.34144	0.987331	1.25268	0.823933	2.23326	2.11026	2.23334	2.36312	1.7267	1.70942	1.64237	1.91997
47	388.291	6.8793	[M+H]+	75491	387.281	8	N-palmitoyl methionine	C21H41NO3S		1.3391	0.000418787	1.53344	0.517822	0.479734	0.618891	0.501	0.475185	0.810075	0.747959	0.437169	1.0301	0.829417	1.03968	0.996714	0.7661	0.815027	0.859393	0.698753
48	471.105	6.88193	[M+H]+	92049	470.088	19	(E)-Resveratrol 3-glucoside 4'-sulfate	C20H22O11S		1.22869	0.0117304	2.16116	0.147027	0.161906	0.165362	0.602136	0.364607	0.170964	0.424309	0.211071	0.409458	0.499379	0.644914	1.10488	0.366387	0.366129	0.546234	0.919586
49	748.421	6.89001	[M+FA-H]-	71041	703.429	8	Spinosyn P	C39H61NO10		3.20609	0.00229838	1.52174	3.67048	4.96633	5.24921	5.76622	8.13028	6.36576	7.06666	3.69146	10.5046	9.77208	10.757	6.91794	7.99539	8.01264	7.71454	6.66165
50	671.438	7.02911	[M+H]+	94010	670.429	2	Ginsenoside Rh6	C36H62O11	343780-67-6	1.44151	0.00026828	1.43865	0.715139	0.892882	0.655129	0.673709	0.91115	0.784867	1.04026	0.668183	1.28549	1.26255	1.22486	1.31199	0.998533	1.044	0.935247	1.06027
51	562.415	7.11281	[M+H]+	61968	561.416	14	CerP(d18:1/12:0)	C30H60NO6P		4.42801	2.10988e-09	3.63069	0.526478	0.916805	1.55427	0.846218	0.914264	1.38253	1.08621	0.958089	4.46988	3.6102	3.99266	3.88481	3.65801	3.85664	2.89312	3.35137
52	409.172	7.1741	[M+H]+	90360	408.161	9	Bakkenolide D	C21H28O6S	18456-03-6	1.23271	2.29432e-06	0.322109	0.397847	0.327341	0.2836	0.267111	0.315171	0.260397	0.345686	0.279826	0.105134	0.111937	0.0791887	0.106051	0.101206	0.102321	0.102424	0.0895943
53	288.285	7.36972	[M+H]+	41558	287.282	16	C17 Sphinganine	C17H37NO2		1.07506	1.6945e-08	0.610905	0.465652	0.409087	0.422848	0.410531	0.401782	0.394907	0.428402	0.372966	0.280275	0.271967	0.241217	0.302402	0.237071	0.224576	0.222393	0.239858
54	621.416	7.43805	[M+H]+	102928	620.414	8	Butyl 4'-O-hexadecanoyl-neohesperidoside	C32H60O11		2.35514	3.49056e-06	0.659423	2.40065	2.31927	2.32765	2.41455	2.70385	2.74312	2.17674	2.23715	1.62522	1.50529	1.94789	1.97361	1.43778	1.41758	1.37075	1.46389
55	817.457	7.4605	[M+FA-H]-	46631	772.446	15	1-hexadecanyl-2-((2'-alpha-glucosyl)-beta-glucosyl)-3-beta-xylosyl-sn-glycerol	C36H68O17		1.57456	1.8776e-05	0.111378	0.452714	0.428799	0.738512	0.70289	0.749082	0.723974	0.585076	0.4045	0.0793176	0.0823862	0.0875321	0.0621085	0.0539367	0.0481896	0.0526968	0.0668364
56	743.447	7.46955	[M+H]+	93065	742.45	13	Alliosterol 1-rhamnoside 16-galactoside	C39H66O13	289690-78-4	1.26314	0.00233026	0.48574	0.914665	0.395562	0.389992	0.581307	0.532721	0.493976	0.444381	0.501117	0.238953	0.245039	0.276509	0.315404	0.234278	0.248991	0.23697	0.270059
57	619.4	7.70787	[M+H]+	91444	618.392	1	3-O-p-trans-Coumaroylalphitolic acid	C39H54O6	67911-62-0	1.08157	8.17893e-07	0.620421	0.439046	0.447523	0.453069	0.436302	0.516574	0.500443	0.396579	0.382881	0.277576	0.262148	0.342214	0.317501	0.26801	0.249594	0.246424	0.252934
58	448.348	7.79795	[M+H]+	75465	447.338	5	N-docosanoyl taurine	C24H49NO4S		2.97393	0.000644959	0.822256	8.91325	8.66493	8.59341	8.60186	9.2363	9.11174	8.44393	7.76516	7.13819	6.75784	7.9602	8.93683	6.37186	6.5921	6.47123	6.77923
59	509.335	7.82396	[M+FA-H]-	41561	464.338	3	SM(d18:1/0:0)	C23H49N2O5P		1.05911	0.01459	0.717351	0.847749	1.02029	1.47988	1.62255	1.63547	1.53091	1.28221	0.972805	1.078	0.965267	1.26904	0.886004	0.85822	0.830862	0.823986	0.743239
60	576.394	7.83001	[M+H]+	76577	575.395	14	PC(22:2(13Z,16Z)/0:0)	C30H58NO7P		1.08762	0.00325105	0.464662	0.351052	0.710656	0.327441	0.354806	0.380126	0.373979	0.290783	0.305048	0.189751	0.167727	0.195343	0.199945	0.16119	0.171465	0.15814	0.194051
61	874.478	7.90434	[M+FA-H]-	78060	829.489	11	PS(18:3(6Z,9Z,12Z)/22:6(4Z,7Z,10Z,13Z,16Z,19Z))	C46H72NO10P		1.13979	0.0212403	0.686822	0.78959	1.08962	1.97871	1.62002	1.81541	1.46761	1.2581	1.01943	1.01492	0.904801	1.20251	0.8326	0.883225	0.870332	1.02776	0.84533
62	897.433	7.91031	[M+FA-H]-	95462	852.451	17	Hovenidulcioside A1	C44H68O16	171499-79-9	1.15968	0.000119553	0.0792774	0.141076	0.19113	0.374681	0.36891	0.390264	0.467392	0.398961	0.284301	0.0170577	0.0201805	0.0375702	0.0356627	0.0146224	0.0185583	0.0283844	0.0354101
63	387.175	7.92369	[M+Na]+	41249	364.189	6	Phorbol	C20H28O6		1.72496	0.0178216	0.894289	6.71835	5.86477	6.87686	6.17901	6.26516	6.39021	6.76765	6.0377	5.37907	5.96643	6.4743	6.64167	5.16257	5.61313	4.91307	5.54769
64	446.333	7.94166	[M+H]+	75481	445.319	13	N-oleoyl tyrosine	C27H43NO4		1.16883	1.24416e-05	0.749252	0.793841	0.841684	0.837846	0.796814	0.940516	0.87303	0.807403	0.742117	0.630071	0.583457	0.704608	0.741329	0.565794	0.579369	0.56756	0.59779
65	843.5	7.99292	[M+Na]+	80074	820.51	0	PI(13:0/20:2(11Z,14Z))	C42H77O13P		1.12675	0.0101387	0.696777	0.582469	0.821298	1.1767	0.984038	1.13989	0.847962	0.842709	0.730516	0.506691	0.471325	0.632035	0.862011	0.507041	0.450193	0.736599	0.799051
66	787.474	8.04757	[M+Na]+	81082	764.484	0	PI(P-16:0/14:1(9Z))	C39H73O12P		1.51301	0.0179331	1.65343	0.54526	0.914401	0.367613	1.81047	0.533955	0.853336	0.455379	0.884717	0.984302	1.05829	1.33051	1.5343	1.5237	1.80388	0.975425	1.31389
67	785.466	8.05596	[M+FA-H]-	78956	740.463	6	PG(14:1(9Z)/20:4(5Z,8Z,11Z,14Z))	C40H69O10P		1.46719	0.0176763	1.78943	0.509395	0.658733	0.493811	2.44165	0.672499	1.23998	0.57865	0.913707	1.42157	1.46367	1.87997	1.29828	2.12701	2.44596	1.37448	1.42485
68	891.512	8.15194	[M-H]-	80297	892.51	10	PI(17:2(9Z,12Z)/22:6(4Z,7Z,10Z,13Z,16Z,19Z))	C48H77O13P		1.27642	0.00500036	0.576905	0.623612	0.864102	1.46559	1.2939	1.46845	1.21274	0.940338	0.760266	0.641013	0.537468	0.769637	0.597907	0.575204	0.554972	0.722039	0.579869
69	242.281	8.16896	[M+H]+	4110	241.277	14	1-Hexadecylamine	C16H35N	143-27-1	3.44844	2.8298e-07	0.423021	3.84758	3.20727	3.07043	3.02607	2.89283	2.55797	2.74689	2.21601	1.53605	1.4227	1.24952	1.47908	1.17258	1.07122	1.03376	1.00359
70	697.365	8.19961	[M+FA-H]-	81188	652.359	11	PI(22:2(13Z,16Z)/0:0)	C31H57O12P		1.41591	0.000390368	0.261735	0.280334	0.372459	0.819192	0.759438	0.803021	0.866371	0.694196	0.548906	0.166357	0.131558	0.255879	0.208407	0.123279	0.120109	0.152605	0.18815
71	353.264	8.22501	[M+Na]+	24076	330.277	5	1-Monopalmitin	C19H38O4	542-44-9	1.20151	8.57823e-07	0.118617	0.148991	0.217055	0.225265	0.222543	0.242937	0.271938	0.269065	0.198853	0.0208712	0.0200427	0.032454	0.0467437	0.0165388	0.0199271	0.0226704	0.0338659
72	721.365	8.22818	[M+FA-H]-	95303	676.367	0	(S)-Nerolidol 3-O-[a-L-Rhamnopyranosyl-(1->4)-a-L-rhamnopyranosyl-(1->2)-b-D-glucopyranoside]	C33H56O14		1.99542	0.000171382	0.133324	0.495255	0.583439	1.16579	1.16908	1.27872	1.43404	1.37427	0.84594	0.116432	0.117872	0.205084	0.19458	0.0854795	0.10169	0.13033	0.161329
73	605.421	8.27171	[M+H]+	81215	604.41	5	PA(12:0/17:1(9Z))	C32H61O8P		1.69317	4.62344e-06	0.702411	1.43714	1.43078	1.44793	1.41382	1.58953	1.57939	1.26963	1.32139	1.0274	0.953224	1.15637	1.24578	0.935253	0.90546	0.915051	0.931878
74	494.318	8.35637	[M+H]+	40287	493.317	11	PC(16:1(9E)/0:0)	C24H48NO7P		1.08437	0.0101743	0.299944	0.275288	0.304462	0.788974	0.227207	0.264257	0.253516	0.256226	0.258855	0.112621	0.106332	0.14915	0.121707	0.0676206	0.0712291	0.0701447	0.0896864
75	371.291	8.36133	[M+Na]+	97253	348.303	3	(E,E)-3,7,11-Trimethyl-2,6,10-dodecatrienyl octanoate	C23H40O2		1.1887	1.35451e-05	0.527629	0.399273	0.383644	0.479051	0.435795	0.540056	0.484319	0.352014	0.38722	0.24263	0.216388	0.257136	0.270227	0.208594	0.211382	0.206167	0.213796
76	579.149	8.4102	[M+H]+	47500	578.142	1	Procyanidin B1	C30H26O12		1.83664	1.95946e-05	0.254946	0.705488	0.352078	0.724547	0.633857	0.753405	0.694015	0.519792	0.798723	0.208082	0.15132	0.193377	0.133194	0.184349	0.202695	0.134269	0.113821
77	577.14	8.41546	[M+FA-H]-	67550	532.138	6	Trichotomine	C30H20N4O6	53472-14-3	1.42372	5.74185e-06	0.222296	0.37596	0.437824	0.650978	0.667365	0.672898	0.545163	0.582963	0.501412	0.150834	0.140393	0.166891	0.105266	0.118343	0.116399	0.103624	0.0840365
78	538.323	8.47189	[M-H]-	78855	539.322	14	PS(19:0/0:0)	C25H50NO9P		2.02991	0.0227695	0.294391	0.725198	4.41536	3.391	1.68057	1.72427	1.08043	1.55711	0.751487	0.606896	0.630212	0.726356	0.665917	0.459793	0.481564	0.511381	0.429553
79	740.371	8.67776	[M+FA-H]-	86796	695.368	5	Jubanine A	C40H49N5O6	60375-07-7	1.67872	2.63805e-05	0.0984768	0.347312	0.53947	0.799772	0.777976	0.762494	0.84346	0.813948	0.519989	0.0640466	0.0518038	0.108253	0.0914791	0.0410683	0.0501172	0.0582923	0.0671496
80	456.105	8.67963	[M+Na]+	92763	433.113	5	Cyanidin 3-rhamnoside	C21H21O10	38533-30-1	1.66964	0.00605103	0.503144	1.13369	1.08455	1.30129	0.389683	1.2472	1.33989	1.34191	1.24671	0.983756	0.865968	0.295234	0.0365058	0.779879	0.821133	0.730252	0.0583042
81	520.333	8.80481	[M+H]+	1	519.332	12	1-Linoleoylglycerophosphocholine	C26H50NO7P	15895-41-7	1.20284	0.000425857	0.235066	0.223864	0.268882	0.519008	0.231838	0.225923	0.236863	0.367578	0.270918	0.0716586	0.0675401	0.0828154	0.091894	0.0614049	0.0587684	0.0590321	0.0580879
82	540.34	8.99978	[M-H]-	57994	541.344	7	(25R)-3alpha,7alpha-dihydroxy-5beta-cholestan-27-oyl taurine	C29H51NO6S		1.84692	0.00827014	0.664565	2.08733	2.4512	3.79016	3.68326	4.1718	3.62678	2.74737	2.22344	2.29585	1.98312	2.85933	1.79547	1.96927	1.9961	2.01211	1.55755
83	532.341	9.02643	[M+H]+	40269	531.332	1	PC(19:3(10Z,13Z,16Z)/0:0)	C27H50NO7P		1.47486	1.24644e-07	0.123331	0.24088	0.325131	0.351647	0.31188	0.367628	0.392667	0.380834	0.321458	0.0322305	0.0369806	0.0488471	0.0711887	0.0240751	0.0329907	0.035231	0.0504784
84	353.264	9.02674	[M+Na]+	62317	330.277	5	MG(0:0/16:0/0:0)	C19H38O4		2.69073	3.48606e-07	0.147296	0.830183	1.13805	1.19974	1.0824	1.27436	1.45261	1.32618	1.01314	0.136271	0.139591	0.201262	0.310298	0.0982389	0.120016	0.146336	0.220298
85	559.312	9.03243	[M-H]-	80005	560.311	14	PG(22:4(7Z,10Z,13Z,16Z)/0:0)	C28H49O9P		3.01334	0.000306699	0.204355	1.11473	1.61827	2.92391	3.11387	3.31937	3.77135	3.26845	2.14952	0.411567	0.474854	0.726492	0.757055	0.333456	0.439641	0.535694	0.669818
86	513.298	9.08646	[M+Na]+	82349	490.306	5	PA(22:2(13Z,16Z)/0:0)	C25H47O7P		1.86716	5.69263e-08	0.226164	0.375205	0.650762	0.820908	0.619417	0.736853	0.626613	0.638016	0.597684	0.17023	0.112937	0.159926	0.215726	0.126732	0.103857	0.115275	0.14094
87	329.264	9.08828	[M+H]+	62318	328.261	13	MG(0:0/16:1(9Z)/0:0)	C19H36O4		2.48452	3.471e-06	0.237191	0.757241	1.2118	1.45731	1.1151	1.31704	1.09351	1.09217	0.988379	0.267182	0.221856	0.326985	0.381931	0.23094	0.211079	0.234694	0.267778
88	535.312	9.08996	[M-H]-	80012	536.311	15	PG(20:2(11Z,14Z)/0:0)	C26H49O9P		3.13628	0.000430744	0.288731	1.5158	2.26389	4.82767	3.84416	4.11567	3.47164	3.44073	2.63065	0.968166	0.842521	1.2958	1.01898	0.878945	0.773039	0.891384	0.869991
89	552.303	9.09182	[M-H]-	62287	553.317	12	LysoPE(0:0/24:6(6Z,9Z,12Z,15Z,18Z,21Z))	C29H48NO7P		3.11788	0.000187365	0.223776	1.36907	2.44471	4.30346	3.24639	3.50616	2.96758	2.85596	2.14273	0.688519	0.558458	0.890632	0.651768	0.611747	0.512822	0.597463	0.598759
90	277.212	9.1471	[M+Na]+	34743	254.225	5	7-palmitoleic acid	C16H30O2		2.08587	3.34263e-06	0.0449044	0.577881	0.521367	0.544546	0.540607	0.634264	0.554442	0.752447	0.886829	0.0269835	0.0263523	0.0428692	0.0337048	0.0231757	0.0239394	0.0262506	0.0218026
91	496.31	9.15297	[M+H]+	39984	495.296	13	PC(8:0/7:0)[U]	C23H46NO8P		1.44771	4.52225e-07	0.274321	0.46384	0.356853	0.404559	0.402915	0.331935	0.37038	0.487027	0.346875	0.104297	0.0992814	0.129914	0.141892	0.0971993	0.0945482	0.100425	0.100501
92	293.212	9.15316	[M-H]-	45842	294.219	0	17-hydroxy-linolenic acid	C18H30O3		2.22983	7.6077e-05	0.0296771	0.633736	0.558026	1.16615	1.15841	1.22203	1.14098	1.62152	1.54331	0.0413331	0.0322666	0.0515945	0.0320596	0.0269546	0.0283546	0.0336909	0.0221508
93	557.321	9.16902	[M-H]-	81200	558.317	19	PI(O-16:0/0:0)	C25H51O11P		2.58566	4.20283e-06	0.140884	1.43631	1.26639	1.99116	1.8032	1.51464	1.76993	2.07274	1.22043	0.272936	0.251817	0.301793	0.229629	0.214603	0.196125	0.211847	0.163281
94	522.35	9.22875	[M+H]+	40008	521.348	10	PC(O-16:1(11Z)/2:0)	C26H52NO7P		2.10784	0.00709739	0.283004	0.919883	1.0174	2.71833	0.830022	1.07684	0.978169	0.87111	0.915156	0.364846	0.345901	0.50022	0.413428	0.225186	0.25124	0.246824	0.291912
95	566.346	9.23355	[M-H]-	78853	567.354	0	PS(21:0/0:0)	C27H54NO9P		1.85495	0.0221831	0.303804	0.969743	0.972107	4.26666	1.26488	1.54445	1.55507	1.2827	1.11728	0.608152	0.540141	0.807385	0.423256	0.368524	0.426117	0.396924	0.370714
96	583.337	9.23606	[M-H]-	81202	584.332	19	PI(P-18:0/0:0)	C27H53O11P		3.31887	0.0111503	0.237783	2.74278	3.30344	10.9843	3.43022	4.11345	4.00392	3.23797	2.79883	1.333	1.1417	1.73561	0.841261	0.792388	0.87231	0.7987	0.715889
97	508.342	9.24803	[M+H]+	40268	507.332	5	PC(17:1(10Z)/0:0)	C25H50NO7P		1.11018	2.69198e-06	0.0673708	0.112532	0.145732	0.214333	0.180818	0.221205	0.208957	0.197217	0.176687	0.00921539	0.00958386	0.0164443	0.0247578	0.0061662	0.00631248	0.0100434	0.0156681
98	577.269	9.29625	[M+FA-H]-	46735	532.28	16	PG(20:4(5Z,8Z,11Z,14Z)/0:0)	C26H45O9P		2.80487	2.71001e-05	0.0622737	0.847785	1.38903	2.12017	2.06328	2.07871	2.28645	2.13866	1.54117	0.0858351	0.0912732	0.159607	0.119318	0.0843218	0.116694	0.125574	0.118181
99	299.083	9.30706	[M-H]-	73078	300.094	13	Coronene	C24H12	191-07-1	1.01799	0.00132037	8.59646	0.00439956	0.0202908	0.00300343	0.017888	0.0916632	0.0411666	0.0274719	0.069332	0.517417	0.297499	0.451851	0.130426	0.229636	0.225832	0.393635	0.119583
100	559.123	9.37083	[M+H]+	93099	558.116	1	Dihydromorelloflavone	C30H22O11		1.02371	2.38432e-05	0.203471	0.20606	0.159738	0.123574	0.135086	0.256634	0.207114	0.253672	0.188759	0.0481261	0.0612079	0.0339541	0.00652387	0.0411883	0.0470877	0.049036	0.0243161
101	545.144	9.48121	[M+H]+	89257	544.137	0	(2S,2''S,3S,3''R,4S)-3,4',5,7-Tetrahydroxyflavan(2->7,4->8)-3,4',5,7-tetrahydroxyflavan	C30H24O10		1.99553	0.00148253	0.798739	4.54666	3.63999	3.74844	2.80313	3.55639	3.7635	3.51536	3.29906	3.01572	2.98634	2.65618	2.86948	3.04073	3.09128	2.76782	2.63405
102	279.228	9.53523	[M+Na]+	24084	256.24	5	2-Hexyldecanoic acid	C16H32O2	25354-97-6	1.12726	0.00236904	0.136582	0.216282	0.176267	0.190862	0.190744	0.168178	0.1664	0.539182	0.355029	0.0346602	0.0273796	0.046673	0.0344303	0.0328872	0.0222257	0.0325873	0.0427224
103	561.328	9.59257	[M+FA-H]-	84028	516.33	0	27-nor-24S-methylcholestan-3beta,4beta,5alpha,6alpha,7beta,8beta,14alpha,15alpha,24-nonol	C27H48O9		1.48928	0.000128985	0.177343	0.280945	0.402813	0.700561	0.714955	0.71967	0.829348	0.732698	0.491804	0.0952602	0.080699	0.158597	0.138834	0.0621828	0.091111	0.105188	0.132282
104	400.364	9.68911	[M+H]+	41802	399.35	15	Demissidine	C27H45NO		2.71579	0.0121701	0.817728	7.23356	7.98806	9.51077	9.00133	10.2008	10.0795	8.31427	7.90061	6.57733	6.36895	8.81629	9.14742	6.38041	6.62312	6.49246	7.02218
105	592.161	9.71482	[M+FA-H]-	90129	547.154	16	(S)-2,3-Dihydro-3,5-dihydroxy-2-oxo-3-indoleacetic acid 5-[glucosyl-(1->4)-b-D-glucoside]	C22H29NO15	218604-48-9	2.67487	4.65191e-05	8.46796	0.402899	0.0842435	0.216029	0.193782	0.21257	0.198506	0.250951	0.125998	2.40869	1.50195	1.66169	1.95496	1.20545	1.02478	2.3844	2.12641
106	830.452	9.77599	[M+H]+	71035	829.43	18	Tubulysin B	C42H63N5O10S		2.94448	0.000106559	0.65331	2.64305	3.99322	4.17194	3.97665	4.58099	4.52634	4.39746	4.04191	1.90443	2.62472	2.76168	3.32859	2.7065	2.73634	2.23675	2.82351
107	539.346	9.78035	[M+Na]+	94334	516.366	18	Menthol propylene glycol carbonate	C28H52O8	156324-82-2	1.03545	0.000891511	0.827717	1.00663	1.12054	1.19008	1.06114	1.12977	1.08042	1.19487	1.03539	0.915433	0.804004	0.929838	1.15045	0.856805	0.818248	0.893912	0.93082
108	926.633	9.78688	[M+FA-H]-	103144	881.636	1	PI-Cer(t18:0/22:0)	C46H92NO12P		1.24332	5.35047e-05	0.0759853	0.196562	0.237267	0.393819	0.44242	0.465898	0.504233	0.39961	0.294149	0.0429547	0.0351417	0.0426368	0.0222326	0.0251908	0.0216906	0.0193949	0.0136955
109	889.5	9.78817	[M+Na]+	79802	866.51	1	PG(22:6(4Z,7Z,10Z,13Z,16Z,19Z)/22:6(4Z,7Z,10Z,13Z,16Z,19Z))	C50H75O10P		1.01919	8.66502e-05	0.766384	0.649084	0.670496	0.770128	0.733529	0.768239	0.731692	0.766854	0.618827	0.520293	0.471649	0.642502	0.626552	0.487105	0.507151	0.574776	0.545143
110	515.313	9.85381	[M+Na]+	82348	492.322	4	PA(22:1(11Z)/0:0)	C25H49O7P		1.33537	2.53705e-08	0.400007	0.288449	0.413648	0.469663	0.41374	0.488201	0.410372	0.427098	0.407349	0.180353	0.152986	0.188164	0.204859	0.160477	0.142488	0.144259	0.153845
111	537.328	9.85463	[M-H]-	80011	538.327	15	PG(20:1(11Z)/0:0)	C26H51O9P		2.26223	0.000644879	0.3656	0.92647	1.39348	2.78463	2.26765	2.4222	2.14248	2.11013	1.52373	0.747996	0.59268	0.950494	0.669062	0.72406	0.678812	0.709365	0.620206
112	554.318	9.85786	[M+FA-H]-	39246	509.312	14	PC(14:0/2:0)	C24H48NO8P		2.17318	0.000199056	0.291011	0.748258	1.32157	2.17399	1.78599	1.81796	1.63751	1.57581	1.14803	0.482953	0.396239	0.601815	0.417078	0.44919	0.413377	0.420958	0.371383
113	545.144	9.96684	[M+H]+	65386	544.142	10	Scytonemin	C36H20N2O4		5.30432	0.000970368	0.776072	26.7496	22.0506	18.2859	21.2319	24.7024	22.176	23.4419	20.2439	19.5119	20.5911	15.3654	19.2484	17.1924	16.5133	15.5235	14.8796
114	395.322	10.0619	[M+H]+	42885	394.308	16	5β-Cholane-3α,7α,12α,24-tetrol	C24H42O4		1.83914	5.11353e-08	0.045101	0.380224	0.466928	0.52936	0.460961	0.508824	0.43384	0.545061	0.468195	0.0252069	0.0215514	0.0266972	0.0239319	0.0185273	0.0184993	0.0186709	0.018001
115	357.295	10.1753	[M+H]+	62320	356.293	13	MG(0:0/18:1(11Z)/0:0)	C21H40O4		1.41755	2.06387e-10	0.140343	0.213563	0.328558	0.340606	0.324255	0.355987	0.342936	0.339314	0.294237	0.0313404	0.0389056	0.059512	0.0702476	0.0291838	0.0361581	0.0375054	0.0535427
116	750.555	10.1788	[M+Na]+	91175	727.56	8	Cerebroside B	C41H77NO9	88642-46-0	1.65516	0.0377914	1.19443	2.69769	3.51358	3.41189	3.98294	4.04381	3.69521	4.10069	3.07885	3.94988	4.09951	4.85543	5.57986	3.53775	3.58553	3.91842	4.54422
117	580.334	10.2739	[M+FA-H]-	39434	535.327	13	PC(16:1(9Z)/2:0)	C26H50NO8P		2.11622	6.75752e-05	0.12208	0.513122	0.840631	1.38692	1.40538	1.41154	1.33216	1.25184	0.870995	0.0992884	0.121854	0.205211	0.186082	0.0897552	0.109245	0.133238	0.155587
118	563.344	10.2751	[M-H]-	80015	564.343	14	PG(22:2(13Z,16Z)/0:0)	C28H53O9P		1.88851	0.000141829	0.157094	0.403644	0.613539	1.17431	1.14461	1.16331	1.2008	1.15835	0.788282	0.11534	0.127572	0.220369	0.188667	0.0973473	0.122356	0.155253	0.174368
119	587.125	10.2779	[M-H]-	47515	588.127	8	Kolaflavanone	C31H24O12		1.18192	0.00128786	0.521144	0.764842	0.464295	0.451312	0.89256	0.97444	1.12243	0.909297	0.829599	0.571501	0.558384	0.383734	0.224787	0.512638	0.454567	0.382398	0.251888
120	462.294	10.4111	[M+Na]+	40186	439.306	2	PC(O-12:0/O-1:0)	C21H46NO6P		1.84658	5.62378e-05	11.8868	0.0658535	0.0356385	0.124322	0.0185777	0.00445901	0.0180693	0.0744766	0.0250764	0.510049	0.463673	0.866232	0.700384	0.313117	0.596897	0.420751	0.485089
121	254.244	10.5364	[M+H]+	97431	253.241	14	Palmitoleamide	C16H31NO		1.09759	0.0312265	0.721489	0.58689	1.49301	1.19954	0.949345	1.27323	1.05351	0.849592	1.08669	0.881355	0.640802	0.868854	0.712576	0.670513	0.366241	0.938974	1.04743
122	820.586	10.5899	[M+H]+	39461	819.578	1	PC(17:0/22:6(4Z,7Z,10Z,13Z,16Z,19Z))	C47H82NO8P		2.47096	0.0490138	0.746178	11.1271	4.37124	6.39697	5.38182	5.81978	5.88692	6.04571	5.95708	3.63523	5.33425	4.10908	4.94546	5.69228	4.8114	4.43984	5.07757
123	271.228	10.7026	[M-H]-	35426	272.235	1	4-hydroxy palmitic acid	C16H32O3		1.00191	0.000733713	0.137785	0.138393	0.190185	0.302033	0.278627	0.277657	0.236568	0.279137	0.552888	0.0809248	0.0433031	0.0424879	0.0205046	0.0371768	0.0276841	0.0319289	0.0267633
124	746.468	10.7763	[M+Na]+	59360	723.484	6	PC(14:1(9Z)/18:4(6Z,9Z,12Z,15Z))	C40H70NO8P		2.68932	0.000399785	0.706943	3.43482	4.35988	5.47235	4.43177	4.53888	3.45051	4.22061	3.70264	3.17977	2.66092	3.20479	3.20273	2.43992	3.06985	2.65976	3.34363
125	441.425	10.8239	[M+H]+	74597	440.423	11	28-hydroxy-octacosanoic acid	C28H56O3		1.08016	0.00625868	0.852034	1.42617	1.53648	1.61672	1.71745	1.69296	1.64018	1.65732	1.51936	1.16322	1.27444	1.53035	1.71014	1.16525	1.35563	1.34035	1.37233
126	643.469	10.8275	[M+H]+	82251	642.462	0	PA(P-16:0/17:2(9Z,12Z))	C36H67O7P		3.23644	0.0305108	0.884884	17.7191	22.0177	22.1595	23.429	24.2011	23.0817	24.1696	21.2166	18.1386	18.064	22.8411	23.132	17.6335	18.9181	18.9478	19.8293
127	678.443	10.9478	[M-H]-	40794	679.442	11	PS(14:0/14:0)[U]	C34H66NO10P		1.36958	0.0139567	0.58436	0.80624	0.747211	1.98249	1.98632	1.78922	1.41292	1.76964	1.01709	1.18356	0.803165	1.11487	0.673806	0.76521	0.785083	0.804592	0.596358
128	658.504	11.0573	[M+Na]+	40768	635.525	16	PE-NMe2(O-14:0/O-14:0)	C35H74NO6P		1.193	9.83365e-05	0.87979	2.00687	1.8353	1.90478	1.94753	1.94805	1.86501	2.00247	1.75549	1.66309	1.72037	1.65978	1.85708	1.61602	1.62391	1.58825	1.70193
129	989.616	11.0758	[M+Na]+	80776	966.62	7	PI(22:2(13Z,16Z)/22:4(7Z,10Z,13Z,16Z))	C53H91O13P		1.06222	0.0320537	0.432404	0.311634	0.316702	0.539984	0.950986	0.293756	0.793139	0.238747	0.228682	0.16095	0.157624	0.208925	0.333226	0.158277	0.173199	0.162387	0.233903
130	460.287	11.1287	[M-H]-	45116	461.293	3	AMC Arachidonoyl Amide	C30H39NO3	NA	1.05112	3.90914e-05	21.0217	0.0160339	0.00214317	0.052566	0	0	0	0.0264769	0	0.284994	0.191941	0.419199	0.258552	0.165149	0.297125	0.226007	0.200761
131	297.243	11.1831	[M-H]-	35484	298.251	0	9-hydroxy-12Z-octadecenoic acid	C18H34O3		1.41118	0.000770941	0.0765717	0.221463	0.27446	0.532404	0.524851	0.528343	0.533721	0.516961	1.02403	0.0286823	0.0339651	0.0577486	0.0337025	0.040006	0.0370506	0.0454385	0.0416558
132	762.462	11.2042	[M+Na]+	78755	739.479	8	PS(P-16:0/18:4(6Z,9Z,12Z,15Z))	C40H70NO9P		1.26182	6.59915e-07	0.429408	0.26969	0.338853	0.452014	0.459972	0.45097	0.434778	0.414372	0.404379	0.145416	0.132553	0.221568	0.199543	0.169355	0.13614	0.15483	0.22545
133	693.572	11.2953	[M+Na]+	58532	670.569	19	CE(20:5(5Z,8Z,11Z,14Z,17Z)	C47H74O2	74892-97-0	1.11634	0.000366016	0.0624241	0.268169	0.334465	0.268513	0.230708	0.169571	0.146841	0.125677	0.0871608	0.0231353	0.00943875	0.0183048	0.0131994	0.0120172	0.00978522	0.00727582	0.00866383
134	744.452	11.3061	[M+Na]+	76640	721.468	6	PE(13:0/22:6(4Z,7Z,10Z,13Z,16Z,19Z))	C40H68NO8P		2.21384	8.53394e-06	0.654973	2.25667	1.98259	2.56587	2.06444	2.01402	1.88103	2.03452	2.35261	1.31461	1.16766	1.68837	1.36826	1.40363	1.42917	1.15807	1.70415
135	256.26	11.314	[M+H]+	62905	255.256	13	Palmitic amide	C16H33NO	629-54-9	2.85736	0.0144536	0.786657	8.23931	10.5486	9.24688	7.60439	8.77777	7.67002	7.31594	8.32882	8.73832	5.5934	6.70901	5.87018	7.56121	3.96036	7.03669	7.81244
136	776.529	11.3265	[M+H]+	59375	775.515	8	PC(14:1(9Z)/22:6(4Z,7Z,10Z,13Z,16Z,19Z))	C44H74NO8P		4.78568	1.50951e-05	0.411179	8.499	5.72263	5.06185	7.00145	5.30665	5.43766	5.55026	4.9876	1.31534	2.08727	3.06541	1.17623	3.18391	3.86523	2.04223	2.82301
137	582.396	11.3357	[M+Na]+	92076	559.403	7	Debenzoylzucchini factor B	C37H53NO3	308811-93-0	1.0468	0.0164664	0.680525	0.703612	0.677054	0.497271	0.899314	0.749959	0.691793	1.0897	0.857305	0.483266	0.524964	0.369667	0.872501	0.659554	0.42769	0.578543	0.27994
138	361.378	11.3712	[M+Na]+	87388	338.391	6	2-Methyltricosane	C24H50	1928-30-9	1.14253	0.042613	0.854358	1.76555	2.11492	2.25382	2.44798	2.64357	2.53121	2.60286	2.16195	1.73686	1.66585	2.39216	2.46746	1.7644	1.81913	1.89434	2.08409
139	667.555	11.3963	[M+Na]+	103380	644.553	19	16:3 Stigmasteryl ester	C45H72O2		1.62311	7.37033e-09	0.274316	0.352944	0.520202	0.532778	0.555409	0.514463	0.508503	0.527285	0.50541	0.199976	0.131901	0.229497	0.173258	0.106758	0.0969827	0.0883199	0.0752331
140	555.285	11.4944	[M-H]-	81203	556.301	16	PI(P-16:0/0:0)	C25H49O11P		2.64237	0.000673113	0.177287	0.984308	1.54286	3.77762	2.14129	2.34729	2.05827	1.8824	1.5515	0.379719	0.300947	0.536625	0.355678	0.307207	0.3389	0.35896	0.309174
141	282.276	11.5004	[M+H]+	4115	281.272	11	Oleamide	C18H35NO	301-02-0	6.59341	0.0350647	0.83629	55.9768	76.4001	72.8037	63.849	72.7813	64.5668	61.1644	63.4432	72.2134	48.7719	56.2429	52.4013	60.6479	33.8614	57.8543	62.0647
142	694.574	11.5274	[M+H]+	41723	693.57	4	Cholesteryl nitrolinoleate	C45H75NO4		1.14397	1.73057e-06	0.345309	0.23845	0.377302	0.335677	0.325754	0.293869	0.284919	0.287183	0.20027	0.146466	0.114671	0.154177	0.120908	0.107266	0.0597593	0.052458	0.0534992
143	773.542	11.5568	[M+FA-H]-	103112	728.547	3	PE-Cer(d14:2(4E,6E)/24:1(15Z)(2OH))	C40H77N2O7P		1.27941	3.50298e-05	1.88036	0.27863	0.306638	0.615315	0.459434	0.550347	0.505758	0.47002	0.341006	0.857984	0.881117	0.940324	0.515304	0.838937	0.843334	0.967642	0.78766
144	523.351	11.6172	[M+H]+	92150	522.34	5	Polysorbate 20	C26H50O10	9005-64-5	1.07835	5.6222e-06	0.57463	0.420279	0.467084	0.452724	0.389247	0.391961	0.349867	0.337746	0.343865	0.179423	0.219612	0.239374	0.237993	0.224283	0.238107	0.212829	0.260059
145	753.462	11.6613	[M+H]+	80039	752.448	9	PI(12:0/16:1(9Z))	C37H69O13P		1.00574	0.000568362	0.73252	0.537284	0.772	0.734355	0.698741	0.645778	0.653405	0.648453	0.546238	0.404227	0.38855	0.531129	0.615814	0.4559	0.433108	0.485942	0.520989
146	729.465	11.6639	[M+H]+	78911	728.463	6	PG(13:0/20:4(5Z,8Z,11Z,14Z))	C39H69O10P		2.3202	1.15355e-07	0.707717	2.58917	2.76819	2.78665	2.60959	2.59693	2.42985	2.54896	2.52182	1.60234	1.68015	2.01549	2.02486	1.81118	1.84723	1.68364	2.09183
147	745.46	11.6639	[M+H]+	41287	744.46	10	Adonixanthin 3-glucoside	C46H64O8		2.64021	0.000615776	0.660684	2.45689	4.17962	4.18545	3.91264	3.63315	3.42118	3.41889	3.35004	1.61357	1.76163	3.06142	2.9178	2.04053	2.18328	2.49642	2.79306
148	653.413	11.6648	[M+H]+	81251	652.41	7	PA(13:0/20:5(5Z,8Z,11Z,14Z,17Z))	C36H61O8P		2.35464	2.45173e-06	0.714285	2.60251	2.8867	2.99917	2.88372	2.85105	2.69848	2.73995	2.69317	1.70147	1.79274	2.23185	2.25858	1.91936	1.99043	1.82419	2.24903
149	583.407	11.6649	[M+H]+	41442	582.407	12	1',2'-Dihydro-1',2'-dihydroxy-4-ketotoruelene/ (4-Ketophleixanthophyll)	C40H54O3		1.58302	8.93722e-05	0.755931	1.4325	1.48314	1.65453	1.74605	1.73367	1.74383	1.74117	1.6611	1.29362	1.08274	1.50078	1.40191	1.21571	1.05192	1.07119	1.35738
150	525.366	11.6731	[M+H]+	80028	524.348	19	PG(P-20:0/0:0)	C26H53O8P		1.21321	6.88322e-05	0.795073	1.04707	1.0242	1.12357	1.15803	1.11812	1.09994	1.14613	1.10629	0.792645	0.820344	1.00636	0.997444	0.798206	0.880203	0.797318	0.922683
151	672.431	11.6811	[M+Na]+	82381	649.432	14	PC(16:0/9:0(CHO))	C33H64NO9P		1.73041	6.79254e-05	0.781094	1.98226	1.95494	2.13584	2.25332	2.23642	2.1015	2.151	2.12876	1.54434	1.5024	1.89938	1.93463	1.49037	1.64704	1.47675	1.74
152	730.473	11.6812	[M+H]+	77725	729.458	10	PS(12:0/20:3(8Z,11Z,14Z))	C38H68NO10P		7.1138	5.07786e-05	0.784771	33.7273	33.6596	38.3556	39.674	38.3427	37.4956	38.5331	37.1147	27.3881	26.0509	33.5346	33.8407	26.4769	29.0871	26.0044	30.618
153	638.411	11.6817	[M+H]+	3870	637.395	12	PS(12:0/13:0)	C31H60NO10P		1.50206	6.4112e-05	0.767078	1.41578	1.39239	1.51111	1.64423	1.54007	1.50193	1.58582	1.44807	1.04318	1.08645	1.35652	1.36758	1.0529	1.10195	1.024	1.20259
154	985.598	11.6979	[M+FA-H]-	80546	940.604	4	PI(20:1(11Z)/22:4(7Z,10Z,13Z,16Z))	C51H89O13P		2.59357	0.0226387	0.703893	6.34716	8.07879	8.0362	8.36201	8.1303	8.0805	11.1294	6.44839	5.23631	6.1493	10.3788	3.2194	6.81696	4.43511	4.90925	4.33531
155	696.49	11.8117	[M-H]-	60554	697.505	10	PE(18:3(6Z,9Z,12Z)/P-16:0)	C39H72NO7P		1.70265	0.0110351	0.645516	1.18042	2.13171	3.05374	3.4066	3.20371	2.98113	2.75342	2.09062	1.2364	1.54011	2.56758	1.4473	1.52809	1.91633	1.80343	1.38834
156	826.495	11.864	[M+FA-H]-	77801	781.489	8	PS(14:1(9Z)/22:4(7Z,10Z,13Z,16Z))	C42H72NO10P		1.17846	0.0165753	0.572274	0.752189	0.556683	1.16749	1.53659	1.36259	1.12664	1.3561	1.0109	1.49387	0.440058	0.50203	0.471309	0.757214	0.612732	0.417155	0.381231
157	758.468	11.8924	[M+H]+	60609	757.468	10	PE(18:4(6Z,9Z,12Z,15Z)/20:5(5Z,8Z,11Z,14Z,17Z))	C43H68NO8P		1.63126	0.00846597	0.699365	1.19206	1.70838	1.97732	2.25531	2.27676	1.35428	2.03725	1.98928	0.806982	1.18561	1.79573	1.35253	1.15293	1.23253	1.11157	1.70615
158	592.261	12.0134	[M+Na]+	78840	569.275	5	PS(22:6(4Z,7Z,10Z,13Z,16Z,19Z)/0:0)	C28H44NO9P		1.05329	0.0241344	0.577691	0.540931	1.14975	0.771577	0.306117	0.42569	0.558444	0.502034	0.710672	0.327589	0.458044	0.394942	0.0972704	0.506605	0.484375	0.250192	0.349345
159	593.27	12.0149	[M+H]+	81182	592.265	4	PI(18:4(6Z,9Z,12Z,15Z)/0:0)	C27H45O12P		2.92573	0.0267161	0.722791	7.04373	8.39528	7.86317	3.91852	6.51217	8.58556	7.62023	9.27778	7.14356	5.98147	5.29423	2.23878	7.00945	6.42322	4.55622	4.15415
160	1006.56	12.0165	[M-H]-	58614	1007.56	5	CDP-DG(18:0/18:1(11Z))	C48H87N3O15P2		1.61238	0.00013675	0.0289417	0.246437	0.458752	0.834972	0.842719	0.744113	0.659238	0.655229	0.367592	0.0360665	0.00728914	0.0266952	0.0071622	0.00938528	0.0229512	0.0143193	0.0153132
161	693.606	12.063	[M+H]+	98492	692.596	5	TG(12:0/12:0/16:1(9Z))[iso3]	C43H80O6		2.48083	0.000149725	0.541573	1.48093	2.3359	2.16742	2.2018	2.25561	2.40804	2.53191	1.42574	1.23824	1.11441	1.40777	0.993246	1.19767	0.964561	0.840021	1.34649
162	829.499	12.2467	[M+H]+	40882	828.492	0	PGP(16:0/18:1(9Z))	C40H78O13P2		1.08071	5.97489e-07	0.0849151	0.113844	0.167579	0.182079	0.191533	0.205313	0.170372	0.186028	0.168596	0.0107956	0.0128912	0.0209291	0.0176486	0.0126937	0.0149729	0.0139099	0.0137955
163	787.511	12.3212	[M+FA-H]-	64116	742.517	5	(2'S)-Deoxymyxol 2'-(2,4-di-O-methyl-α-L-fucoside)	C48H70O6		2.47594	0.00684685	8.89226	0.00217996	0.470913	0	0	0	0	0.0225004	1.32366	3.28077	4.5136	1.66603	0.00271293	1.41477	1.9635	1.26532	2.07052
164	381.174	12.3381	[M-H]-	89104	382.184	6	1,2,10-Trihydroxydihydro-trans-linalyl oxide 7-O-beta-D-glucopyranoside	C16H30O10	219814-37-6	1.04239	3.00403e-05	0.117038	0.143354	0.196757	0.382495	0.306174	0.278344	0.291089	0.292356	0.247131	0.019802	0.0132325	0.0417049	0.0233517	0.0370472	0.0329993	0.0433768	0.0386786
165	965.629	12.3705	[M+FA-H]-	80310	920.635	5	PI(18:0/22:1(11Z))	C49H93O13P		1.30098	5.19031e-06	0.427596	0.639599	0.513743	0.758679	0.768703	0.78729	0.743709	0.537519	0.545945	0.346263	0.250863	0.418853	0.195498	0.278923	0.344442	0.231061	0.198297
166	652.464	12.4145	[M+FA-H]-	40323	607.458	12	PC(24:0/0:0)	C32H66NO7P		1.66957	0.0152429	0.619417	1.03963	1.53835	2.58833	2.88663	3.10466	3.18186	2.64151	1.78909	1.37929	0.988183	2.00927	1.38784	1.48053	1.3967	1.53696	1.44772
167	784.58	12.4319	[M+H]+	39361	783.578	6	PC(16:0/20:3(11E,14E,17E))[U]	C44H82NO8P		1.44384	0.000274764	0.363232	0.719082	0.567061	0.364043	0.591208	0.529598	0.372125	0.314921	0.547359	0.217325	0.19722	0.160252	0.186161	0.200863	0.168166	0.142987	0.181915
168	752.596	12.4441	[M+H]+	83810	751.596	9	GlcCer(d18:2/20:1)	C44H81NO8		2.18321	3.90546e-05	0.5748	1.25382	2.06396	1.84755	2.15312	1.90479	1.5246	1.82583	1.47451	1.12514	0.879213	1.31152	1.21282	0.878237	0.870955	0.927509	0.869487
169	743.459	12.5512	[M-H]-	81618	744.473	9	PA(18:4(6Z,9Z,12Z,15Z)/22:4(7Z,10Z,13Z,16Z))	C43H69O8P		1.84313	0.00379112	1.36964	2.00795	1.65694	3.0139	2.37969	3.13083	3.12717	3.70501	2.70767	3.58474	3.99108	3.62665	2.70212	4.11181	3.93367	4.18226	3.62868
170	670.415	12.5727	[M+H]+	985213	669.41	3	12-Benzyl-3-isobutyl-6,9-diisopropyl-5,8,21-trimethyldodecahydro-1H,3H-pyrrolo[1,2-q][1,4,7,10,13,17]oxapentaazacyclononadecine-1,4,7,10,13,17(14H)-hexone	C36H55N5O7		1.38321	0.00665503	0.608913	0.555211	0.749995	1.33024	1.2708	1.16671	1.00888	0.979879	0.928269	0.349379	0.287786	0.906672	0.873911	0.503758	0.536002	0.65949	0.748207
171	726.441	12.5982	[M+H]+	77727	725.427	10	PS(12:0/20:5(5Z,8Z,11Z,14Z,17Z))	C38H64NO10P		4.25679	0.00129525	0.493735	3.37008	4.97678	9.85617	8.08396	7.31557	6.02569	6.2574	5.92055	1.85515	1.38282	4.12355	4.49244	2.55145	2.89769	3.6947	4.58073
172	284.291	12.6503	[M+H]+	34494	283.288	13	Stearamide	C18H37NO	124-26-5	2.95593	0.00553069	0.742777	5.93393	8.0656	7.29191	6.3579	7.63775	6.44693	5.97403	6.86088	5.4698	3.28703	5.67465	5.01547	5.65977	2.88381	6.10459	6.43747
173	798.601	12.6647	[M+H]+	39519	797.593	0	PC(18:0/19:3(9Z,12Z,15Z))[U]	C45H84NO8P		2.80512	0.00837393	0.0155211	0.841561	0.843822	1.48369	2.9121	2.78694	2.81073	0.415712	0.0544721	0.134666	0	0	0.0539001	0	0	0	0
174	721.638	12.7697	[M+H]+	98497	720.627	6	TG(12:0/12:0/18:1(9Z))[iso3]	C45H84O6		1.09569	0.0308039	0.00389547	0.118303	0.752827	0.482853	0.472144	0.35513	0	0	0	0.00849702	0	0	0	0	0	0	0
175	796.586	12.7997	[M+H]+	39116	795.578	1	PC(17:0/20:4(5Z,8Z,11Z,14Z))	C45H82NO8P		1.60222	0.0044602	0.647888	2.12166	1.67106	1.38961	1.16401	1.46658	1.34782	1.2923	1.0485	1.32785	1.33888	0.79771	0.710549	0.909473	0.905918	0.705612	0.755705
176	805.499	12.9393	[M+H]+	79132	804.494	3	PG(17:2(9Z,12Z)/22:6(4Z,7Z,10Z,13Z,16Z,19Z))	C45H73O10P		2.46302	3.30904e-06	0.0563291	0.518841	0.789975	0.920679	1.03042	1.10203	0.933357	0.960693	0.81643	0.0387466	0.0431922	0.0629309	0.0640437	0.0456223	0.0470328	0.0437909	0.0530235
177	800.544	12.9396	[M+H]+	77853	799.536	1	PS(15:1(9Z)/22:2(13Z,16Z))	C43H78NO10P		1.13398	6.11065e-06	0.0533447	0.090655	0.209629	0.206417	0.214737	0.221562	0.18532	0.202559	0.175722	0.00482201	0.00788403	0.0161395	0.0119312	0.0080306	0.0106486	0.0103847	0.0105283
178	785.497	12.9476	[M+FA-H]-	80986	740.484	19	PI(O-16:0/12:0)	C37H73O12P		2.39768	0.00141098	2.10353	1.52109	0.500042	1.52064	1.34758	1.42645	1.66847	1.65549	1.29038	4.4077	2.59788	2.0373	1.92036	4.0017	2.62324	2.74287	2.66081
179	844.507	12.9562	[M+FA-H]-	59694	799.515	7	PC(18:4(6Z,9Z,12Z,15Z)/20:5(5Z,8Z,11Z,14Z,17Z))	C46H74NO8P		3.59538	7.48486e-05	0	1.12605	2.03424	3.49342	3.69424	3.95223	3.27546	3.06658	2.15944	0	0	0	0	0	0	0	0
180	795.527	13.0002	[M-H]-	61857	796.525	10	PG(16:0/22:5(4Z,7Z,10Z,13Z,16Z))	C44H77O10P		7.34536	0.00490977	1.52415	34.4236	17.5188	36.2749	35.7222	33.1579	35.431	30.3936	25.6072	72.7426	36.5662	36.1549	41.6343	57.0143	44.0045	47.0786	43.5993
181	547.387	13.2272	[M+H]+	93157	546.378	4	Dilauryl 3,3'-thiodipropionate	C30H58O4S2	5926-55-6	2.90884	1.9374e-05	0.568786	3.18011	2.29247	3.05674	3.2221	3.31768	3.25448	3.26491	2.55271	2.64327	1.44559	1.2554	2.03448	1.65579	1.6446	1.66466	1.38739
182	349.248	13.2273	[M+H]+	71871	348.237	9	Fortimicin B	C15H32N4O5	54783-95-8	1.39498	0.00097246	0.601163	0.85515	0.514612	0.816107	0.888526	0.984206	0.997735	1.00903	0.881763	0.902753	0.445646	0.340025	0.601437	0.546974	0.420978	0.43059	0.487954
183	203.14	13.2275	[M+H]+	44268	202.132	3	ALANYL-dl-LEUCINE	C9H18N2O3	1999-42-4	1.50252	0.00126029	0.607499	1.01671	0.613644	0.977528	1.07491	1.17018	1.17324	1.23182	1.05368	1.09425	0.536258	0.415833	0.753249	0.637837	0.509041	0.505865	0.597027
184	363.264	13.2275	[M+H]+	70467	362.261	12	3-(2,4-Cyclopentadien-1-ylidene)pregn-4-en-20-one	C26H34O		3.38601	0.000953699	0.583064	4.71962	2.8058	4.57669	5.06535	5.60687	5.52694	5.84489	4.96552	5.02684	2.33549	1.81355	3.36319	3.0222	2.25989	2.26811	2.71533
185	565.397	13.2343	[M+H]+	82099	564.379	18	PA(14:0/12:0)	C29H57O8P		16.7933	3.09031e-05	0.533616	99.4495	56.0411	98.3685	93.2424	104.383	100.727	106.35	94.3747	78.2482	41.8804	38.0935	54.3337	52.8185	43.368	40.5534	52.4829
186	1008.57	13.3414	[M-H]-	58613	1009.58	4	CDP-DG(18:0/18:0)	C48H89N3O15P2		1.51074	7.07612e-05	0.00198497	0.202108	0.359959	0.630688	0.650294	0.679537	0.578582	0.550648	0.376196	0.00271618	0	0.0052793	0	0	0	0	0
187	563.382	13.3674	[M+H]+	42467	562.366	16	11-(4-acetoxymethylphenyl)-1α,25-dihydroxy-9,11-didehydrovitamin D3 / 11-(4-acetoxymethylphenyl)-1α,25-dihydroxy-9,11-didehydrocholecalciferol	C36H50O5		2.72827	1.04099e-05	0.24118	1.09672	1.6744	1.69256	1.66175	1.32207	1.39026	1.36768	0.884705	0.328272	0.262156	0.209171	0.354806	0.361192	0.359513	0.356344	0.443264
188	1191.56	13.584	[M-H]-	90998	1192.59	15	Hovenoside D	C57H92O26	68144-22-9	1.08265	0.0259198	0.694209	0.637985	0.830321	1.60954	1.65449	1.6017	1.56649	1.50953	1.0948	0.990233	0.769138	1.14877	0.801656	0.90404	0.897245	0.95826	0.823222
189	430.374	13.7411	[M+Na]+	41639	407.377	18	7-oxocholesterol(d7)	C27H37D7O2		1.29368	0.0116801	0.611709	0.932521	1.45429	1.08286	0.216961	0.891051	0.912712	0.97629	0.980222	0.530589	0.628014	0.680641	0.486789	0.446657	0.563101	0.522458	0.697093
190	429.368	13.8034	[M+H]+	42344	428.365	11	1α-hydroxy-26,27-dimethylvitamin D3 / 1α-hydroxy-26,27-dimethylcholecalciferol	C29H48O2		2.46766	7.93027e-05	0.361345	1.22587	1.56278	1.46924	2.22114	1.26381	1.29411	1.1679	1.21878	0.37628	0.462996	0.495807	0.461954	0.451779	0.519606	0.610481	0.748967
191	598.396	13.8899	[M+Na]+	61709	575.395	18	LysoPC(22:2(13Z,16Z))	C30H58NO7P		1.51684	5.4272e-06	0.475284	0.461739	0.566291	0.632886	0.799357	0.718683	0.686865	0.662502	0.717585	0.419144	0.185511	0.28547	0.282418	0.320482	0.24491	0.293811	0.46155
192	959.562	13.9437	[M+H]+	80836	958.557	2	PI(22:6(4Z,7Z,10Z,13Z,16Z,19Z)/22:4(7Z,10Z,13Z,16Z))	C53H83O13P		2.59582	0.0100678	0.765608	3.97448	5.71365	5.90241	6.95914	6.68686	6.62579	6.92512	6.10179	4.00984	2.87828	5.36942	5.97287	4.42819	4.6408	4.91219	5.21841
193	551.417	14	[M+H]+	41324	550.418	13	Echinenone/ (Myxoxanthin)	C40H54O		4.49384	0.00190455	2.0285	0	4.72985	4.59619	4.41744	4.56759	4.23877	4.88468	1.675	7.05423	9.11269	5.37515	8.47536	7.4879	10.0285	8.07738	3.43745
194	1205.58	14.0537	[M-H]-	88705	1206.6	15	Jujuboside A1	C58H94O26	194851-84-8	1.03595	0.0304857	0.71523	0.721375	0.813087	1.68989	1.67348	1.60326	1.53998	1.51143	1.12287	1.07993	0.823884	1.17928	0.787676	0.928513	0.954055	1.05656	0.825462
195	802.631	14.1156	[M+H]+	40432	801.625	1	PE(22:1(13Z)/18:0)[U]	C45H88NO8P		1.06036	0.0272801	0.0821177	0.710524	0.478396	0.250502	0.341251	0.372363	0.0106986	0.0215648	0	0	0	0	0.0498178	0.0911484	0	0	0.0384856
196	770.481	14.3036	[M+Na]+	76739	747.484	10	PE(15:1(9Z)/22:6(4Z,7Z,10Z,13Z,16Z,19Z))	C42H70NO8P		1.31841	4.42332e-06	#DIV/0!	0	0	0	0	0	0	0	0	0.190321	0.167469	0.269229	0.314118	0.190482	0.228779	0.26414	0.293136
197	769.479	14.3054	[M+H]+	81812	768.473	2	PA(20:4(5Z,8Z,11Z,14Z)/22:6(4Z,7Z,10Z,13Z,16Z,19Z))	C45H69O8P		1.61944	1.72103e-06	0.514925	0.550683	0.716181	0.842466	0.87254	0.844037	0.837159	0.822697	0.852141	0.319968	0.288274	0.455844	0.529858	0.345701	0.389646	0.438319	0.495935
198	807.516	14.7723	[M+H]+	79102	806.51	1	PG(17:1(9Z)/22:6(4Z,7Z,10Z,13Z,16Z,19Z))	C45H75O10P		2.74298	8.12182e-06	0.0593393	0.549094	1.02566	1.0999	1.23961	1.36823	1.23231	1.315	1.07111	0.0496704	0.0525625	0.0868512	0.0854554	0.0547186	0.0645162	0.0578478	0.0765519
199	802.56	14.776	[M+H]+	77822	801.552	1	PS(15:0/22:2(13Z,16Z))	C43H80NO10P		1.75777	0.000586939	0.0396266	0.181628	0.375658	0.405388	0.823552	0.868384	0.436818	0.499839	0.436824	0.0148903	0.0091802	0.0296068	0.026481	0.0120369	0.0224427	0.0221939	0.022788
200	349.233	14.7777	[M+Na]+	74818	326.246	4	11-methoxy-12,13-epoxy-9-octadecenoic acid	C19H34O4		1.13148	2.32032e-05	0.213913	0.113898	0.203133	0.235323	0.249882	0.283567	0.262049	0.260683	0.239216	0.0535074	0.0485175	0.0465984	0.0584225	0.0504477	0.0523171	0.0448325	0.0406144
201	846.525	14.7781	[M-H]-	78174	847.536	4	PS(19:1(9Z)/22:6(4Z,7Z,10Z,13Z,16Z,19Z))	C47H78NO10P		2.4572	0.000123582	0.0187961	0.466186	0.903249	1.64141	1.81811	1.94159	1.50301	1.62001	1.12922	0.0139349	0	0.0536196	0.0742844	0.0532153	0	0	0.0121317
202	829.526	14.7861	[M+FA-H]-	3878	784.525	3	PG(17:0/20:4(5Z,8Z,11Z,14Z))	C43H77O10P		1.48278	0.000606861	0.0896153	0.107977	0.315631	0.800888	0.774915	0.802654	0.634354	0.694558	0.4859	0.0547336	0.0765299	0.0666982	0.0948948	0.0500416	0.0265635	0.0385369	0.00574409
203	569.421	14.84	[M+FA-H]-	95205	524.423	0	Flavidulol D	C35H56O3	156980-40-4	1.69029	8.79105e-05	0.124343	0.295075	0.495656	0.877723	0.847803	0.909414	0.865161	0.859977	0.643243	0.0859872	0.0639074	0.12399	0.0674358	0.0863661	0.108873	0.0967737	0.0871163
204	571.435	14.8551	[M+Na]+	98380	548.444	2	DG(13:0/18:3(9Z,12Z,15Z)/0:0)[iso2]	C34H60O5		1.90753	8.90121e-10	0.0284564	0.296534	0.509324	0.545391	0.508111	0.598404	0.511562	0.600483	0.524798	0	0	0.070932	0.0203071	0.00755326	0.00856054	0	0.009165
205	293.207	14.8648	[M+Na]+	35744	270.219	4	2-keto palmitic acid	C16H30O3		2.00549	4.64487e-06	0.185059	0.418042	0.584348	0.694867	0.675909	0.742316	0.790097	0.777625	0.771295	0.129197	0.112435	0.127747	0.141043	0.116401	0.124793	0.120708	0.13708
206	275.197	14.8657	[M+Na]+	73950	252.209	5	Palmitolinoleic acid	C16H28O2		1.39451	1.93696e-06	0.229058	0.233946	0.29295	0.373908	0.355002	0.363256	0.381623	0.386383	0.377106	0.084489	0.073885	0.0781434	0.0872526	0.0700854	0.075892	0.0790596	0.0843506
207	1205.62	14.9802	[M+H]+	91952	1204.62	9	Eleutheroside M	C59H96O25	36284-77-2	1.87846	6.47319e-09	0.104801	0.365681	0.506912	0.565014	0.756198	0.554805	0.569639	0.547729	0.491777	0.0954234	0.0873161	0.0784959	0.0340038	0.0187503	0.0456741	0.0433129	0.05372
208	549.404	14.981	[M+H]+	41294	548.402	9	Monoanhydroescholtzxanthin	C40H52O		1.11027	0.00436476	0.583084	0.595159	0.600386	0.720043	0.683056	0.695692	0.677841	0.467243	0.216841	0.541976	0.393552	0.315688	0.416245	0.321334	0.293506	0.264839	0.16785
209	935.562	15.1874	[M+H]+	80578	934.557	2	PI(20:2(11Z,14Z)/22:6(4Z,7Z,10Z,13Z,16Z,19Z))	C51H83O13P		5.02624	0.0119767	0.845626	29.1056	34.4493	37.8274	37.0337	37.3183	35.584	37.5886	34.6155	26.9415	24.6394	33.6839	38.0021	26.093	27.7397	29.9998	32.6545
210	589.476	15.1919	[M+H]+	4282	588.475	10	DG(17:2(9Z,12Z)/17:2(9Z,12Z)/0:0)	C37H64O5		4.81573	0.00682342	0.785422	15.4129	20.3926	22.0667	24.6596	24.2439	23.3554	24.3042	22.4855	16.2605	13.9868	20.4037	22.6909	14.9477	15.4068	17.3783	17.8827
211	335.254	15.1987	[M+Na]+	45190	312.266	5	Ricinoleic Acid methyl ester	C19H36O3	141-24-2	1.43961	0.00371351	0.778968	1.29543	1.66401	1.84562	1.99036	2.00552	1.94719	1.95786	1.87157	1.36641	1.18046	1.68549	1.79799	1.20011	1.26373	1.38509	1.47615
212	931.61	15.1996	[M+H]+	80498	930.62	18	PI(19:1(9Z)/22:2(13Z,16Z))	C50H91O13P		5.35112	0.000184932	0.590352	7.12654	10.8883	11.6966	12.4975	12.6531	12.6839	13.1038	11.544	4.67023	4.08961	9.19268	8.10182	5.71078	6.98693	8.49718	7.17752
213	761.484	15.2157	[M+FA-H]-	79915	716.499	17	PG(P-16:0/17:2(9Z,12Z))	C39H73O9P		1.79674	0.0266374	0.688912	0.445981	0.633524	1.23641	1.1265	1.19637	1.18643	1.07586	0.78633	0.750339	0.519541	0.870668	0.582617	0.615538	0.645023	0.702097	0.610125
214	974.57	15.2176	[M-H]-	103201	975.59	12	MIPC(t18:0/16:0(2OH))	C46H90NO18P		1.75799	0.0301278	0.712621	62.3209	88.8274	165.255	163.198	157.871	147.42	142.592	110.001	97.6445	72.647	121.12	83.4295	88.0018	89.8707	102.577	84.0447
215	756.554	15.3143	[M+H]+	39288	755.547	0	PC(15:0/19:3(9Z,12Z,15Z))[U]	C42H78NO8P		2.51748	0.00265351	2.03253	1.19133	1.76776	1.61673	0.868895	0.978592	0.86266	0.780841	0.901643	2.67956	1.41054	2.1649	3.34744	1.88191	1.20756	2.65839	2.87836
216	786.591	15.3787	[M+H]+	5572	785.593	11	Dioleoylphosphatidylcholine	C44H84NO8P		1.20124	0.0302765	1.36765	0.76248	0.802705	0.889367	0.988824	0.954785	1.05372	1.07724	0.78266	1.28856	0.521691	1.08426	1.53053	1.43359	1.59937	1.42446	1.11746
217	872.477	15.7895	[M+FA-H]-	78119	827.474	6	PS(18:4(6Z,9Z,12Z,15Z)/22:6(4Z,7Z,10Z,13Z,16Z,19Z))	C46H70NO10P		1.69741	0.0401099	0.717142	0.515304	0.724823	1.38707	1.40041	1.47339	1.44848	1.31951	1.02305	0.90737	0.721698	0.992764	0.715792	0.804901	0.855312	0.919382	0.746488
218	787.5	15.7903	[M+FA-H]-	69326	742.502	0	Mycolactone	C44H70O9		1.68012	0.037825	0.713364	4.26591	6.59189	11.8867	11.1133	12.0534	11.4863	10.7905	7.62522	7.22695	5.27347	9.3778	6.38023	6.22453	6.04751	7.58361	5.96834
219	587.461	15.9725	[M+H]+	58662	586.46	10	DG(14:0/20:5(5Z,8Z,11Z,14Z,17Z)/0:0)	C37H62O5		2.84344	0.0271989	0.784482	5.16456	8.05332	9.58326	9.87414	10.4055	9.35989	10.1739	9.51662	5.67368	5.49386	8.10459	9.61526	5.93472	6.54678	7.29891	7.91788
220	766.539	15.9728	[M+H]+	59401	765.531	0	PC(15:0/20:5(5Z,8Z,11Z,14Z,17Z))	C43H76NO8P		1.88935	0.0447516	0.808922	2.71586	4.4235	5.27739	5.23833	5.49997	4.95461	5.65702	5.17632	3.42379	3.10971	4.3957	5.30798	3.3173	3.59703	3.99728	4.35304
221	795.573	16.0355	[M+Na]+	81640	772.598	18	PA(19:0/22:1(11Z))	C44H85O8P		1.41774	1.67363e-07	0.32276	0.265119	0.416176	0.464069	0.470999	0.413553	0.379062	0.502058	0.462135	0.0881835	0.0808326	0.123532	0.193122	0.142888	0.122984	0.181977	0.155205
222	767.479	16.0906	[M+H]+	46648	766.466	7	MGDG(18:5(3Z,6Z,9Z,12Z,15Z)/18:5(3Z,6Z,9Z,12Z,15Z))	C45H66O10		1.53843	9.72033e-08	#DIV/0!	0	0	0	0	0	0	0	0	0.275515	0.298292	0.266952	0.375163	0.2957	0.321648	0.337898	0.368523
223	226.909	16.2415	[M-H]-	90229	227.913	14	Orthoperiodic acid	H5IO6	10450-60-9	2.01023	0.00772921	0.765894	0.374501	0.34953	0.550073	0.519881	0.496139	0.506396	0.476744	0.368397	0.432859	0.365034	0.376312	0.261109	0.361343	0.353934	0.351814	0.28672
224	184.983	16.2469	[M+H]+	484	183.977	10	Phosphohydroxypyruvic acid	C3H5O7P	3913-50-6	2.32822	8.71314e-06	1.88839	0.647341	0.638728	0.727016	0.816591	0.849582	0.906328	1.21214	1.27315	1.62798	1.62974	1.58332	1.92198	1.62433	1.58248	1.66734	1.71542
225	842.562	16.2833	[M+FA-H]-	78664	797.557	7	PS(O-16:0/22:4(7Z,10Z,13Z,16Z))	C44H80NO9P		1.90351	0.0155458	1.60504	0.483907	0.560807	0.869154	0.399019	0.554925	0.534492	0.610007	0.441434	1.19752	1.28038	1.13628	0.495724	0.669764	0.889114	0.902747	0.576924
226	741.44	7.47404	[M-H]-	93065	742.45	4	Alliosterol 1-rhamnoside 16-galactoside	C39H66O13	289690-78-4	1.19909	0.00926481	0.66192	0.814782	0.712119	1.40388	1.41254	1.60092	1.67276	1.34707	1.22829	0.892306	0.845389	1.0386	0.690754	0.838316	0.84332	0.852924	0.74492
227	564.331	8.81385	[M+FA-H]-	1	519.332	0	1-Linoleoylglycerophosphocholine	C26H50NO7P	15895-41-7	1.27574	0.00354529	0.204425	0.285468	0.309477	1.17469	0.469148	0.458419	0.530772	0.708363	0.429718	0.124354	0.111017	0.164255	0.100561	0.10731	0.103376	0.100917	0.0807397
